# Supplementary material for: DNA methylation regulator-mediated modification pattern defines tumor microenvironment immune infiltration landscape in colon cancer
Source: Front Genet. 2022 Oct 6;13:1008644. doi: 10.3389/fgene.2022.1008644 (PMC9582351; doi:10.3389/fgene.2022.1008644)
Supplement: Supplementary file 2 [file DataSheet2.xlsx]

## Sheet: Table S1
Table S1: Baseline information of colon cancer datasets included in this study
Dataset	Platform	Number of patients	Survival data
GEO: GSE39582	Affymetrix Human Genome U133 Plus 2.0 Array	562	OS/RFS
GEO: GSE38832	Affymetrix Human Genome U133 Plus 2.0 Array	122	OS/RFS
GEO: GSE39084	Affymetrix Human Genome U133 Plus 2.0 Array	70	OS/RFS
GEO: GSE72970	Affymetrix Human Genome U133 Plus 2.0 Array	124	OS/RFS
GEO: GSE103479	Almac Diagnostics Custom Xcel array	155	OS/RFS
GEO: GSE87211	Agilent-026652 Whole Human Genome Microarray 4x44K v2	196	OS/RFS
TCGA: COAD	Illumina RNAseq	430	OS/RFS

## Sheet: Table S2
Table S2: The gene set of 18 classical biological pathways
Signature	Gene Set
CD 8 T effector	CD8A,GZMA,GZMB,IFNG,CXCL9,CXCL10,PRF1,TBX21
DNA Damage Repair	UNG,SMUG1,MBD4,OGG1,MUTYH,NTHL1,MPG,NEIL1,NEIL2,NEIL3,APEX1,APEX2,LIG3,XRCC1,PNKP,APLF,PARP1,PARP2,PARP3,MGMT,ALKBH2,ALKBH3,TDP1,TDP2,MSH2,MSH3,MSH6,MLH1,PMS2,MSH4,MSH5,MLH3,PMS1,XPC,RAD23B,CETN2,RAD23A,XPA,DDB1,DDB2,RPA1,RPA2,RPA3,ERCC3,ERCC2,GTF2H1,GTF2H2,GTF2H3,GTF2H4,GTF2H5,CDK7,CCNH,MNAT1,ERCC5,ERCC1,ERCC4,LIG1,ERCC8,ERCC6,UVSSA,XAB2,MMS19,RAD51,RAD51B,RAD51D,DMC1,XRCC2,XRCC3,RAD52,RAD54L,RA…
APM	B2M,HLA-A,HLA-B,HLA-C,TAP1,TAP2
Immune Checkpoint	CD274,PDCD1LG2,CTLA4,PDCD1,LAG3,HAVCR2,TIGIT
CC Reg	ATM,CDKN1A,CDKN2A,MDM2,TP53,CCND1,RB1,CCNE1,FBXW7,E2F3
Fanconi	ATRIP,ATR,FANCM,C19orf40,APITD1,STRA13,TELO2,HES1,C17orf70,FANCA,FANCB,FANCC,FANCE,FANCF,FANCG,FANCL,WDR48,USP1,UBE2T,FANCI,FANCD2,BRCA2,PALB2,RAD51C,RAD51,BRCA1,BRIP1,FAN1,MLH1,PMS2,REV1,REV3L,POLH,POLI,POLK,POLN,RMI1,RMI2,TOP3A,TOP3B,BLM,RPA1,RPA2,RPA3,RPA4,MUS81,EME1,EME2,ERCC4,ERCC1,SLX4
Pan F TBRS	ACTA2,ACTG2,ADAM12,ADAM19,CNN1,COL4A1,CTGF,CTPS1,FAM101B,FSTL3,HSPB1,IGFBP3,PXDC1,SEMA7A,SH3PXD2A,TAGLN,TGFBI,TNS1,TPM1
EMT1	CLDN3,CLDN7,CLDN4,CDH1,VIM,TWIST1,ZEB1,ZEB2
EMT2	AXL,ROR2,WNT5A,LOXL2,TWIST2,TAGLN,FAP
EMT3	SOX9,TWIST1,FOXF1,ZEB1,ZEB2,GATA6
WNT target	EFNB3,MYC,TCF12,VEGFA
FGFR3 related	FGFR3,TP63,WNT7B
Cell cycle	CDK2,CDK4,CDK6,CDK7,CDKN1A,CDKN1B,STAG1,CDKN1C,CDKN2A,CDKN2B,CDKN2C,CDKN2D,ANAPC10,MAD2L2,STAG2,PTTG2,GADD45G,DBF4,YWHAQ,CHEK1,CHEK2,CREBBP,GADD45A,E2F1,E2F2,E2F3,E2F4,E2F5,EP300,ORC6,ORC3,CDC26,ABL1,ANAPC13,SMC1B,SFN,GSK3B,ANAPC2,ANAPC4,HDAC1,HDAC2,MAD2L1,SMAD2,SMAD3,SMAD4,MCM2,MCM3,MCM4,MCM5,MCM6,MCM7,MDM2,MYC,GADD45B,ATM,ORC1,ORC2,ORC4,ORC5,PCNA,FZR1,ANAPC5,ANAPC7,ANAPC11,PLK1,ATR,PRKDC,RAD21,…
Mismatch Repair	POLD3,MLH3,MSH6,RPA4,LIG1,MLH1,MSH2,MSH3,PCNA,PMS2,POLD1,POLD2,POLD4,RFC1,RFC2,RFC3,RFC4,RFC5,RPA1,RPA2,RPA3,SSBP1,EXO1
Homologous recombination	RAD50,POLD3,EME1,RAD54B,RPA4,MRE11A,NBN,POLD1,POLD2,POLD4,RAD51,RAD51C,RAD51B,RAD51D,RAD52,RPA1,RPA2,RPA3,BLM,SSBP1,BRCA2,TOP3A,XRCC2,XRCC3,SHFM1,MUS81,RAD54L,TOP3B
Nucleotide excision repair	CDK7,CETN2,POLD3,ERCC8,DDB1,DDB2,ERCC1,ERCC2,ERCC3,ERCC4,ERCC5,ERCC6,GTF2H1,GTF2H2,GTF2H3,GTF2H4,RPA4,LIG1,GTF2H5,MNAT1,PCNA,POLE3,POLD1,POLD2,POLE,POLE2,POLE4,POLD4,RAD23A,RAD23B,RFC1,RFC2,RFC3,RFC4,RFC5,RPA1,RPA2,RPA3,XPA,XPC,CUL4B,CUL4A,CCNH,RBX1
DNA replication	RNASEH2A,POLD3,DNA2,FEN1,POLA2,RNASEH1,RPA4,LIG1,MCM2,MCM3,MCM4,MCM5,MCM6,MCM7,PCNA,POLE3,POLA1,POLD1,POLD2,POLE,POLE2,PRIM1,PRIM2,POLE4,POLD4,RFC1,RFC2,RFC3,RFC4,RFC5,RPA1,RPA2,RPA3,SSBP1,RNASEH2B,RNASEH2C
Base excision repair	PARP2,PARP3,POLD3,PARP1,PARP4,FEN1,SMUG1,NEIL2,APEX2,POLL,HMGB1,APEX1,LIG1,LIG3,MPG,MUTYH,NTHL1,OGG1,PCNA,POLE3,POLB,POLD1,POLD2,POLE,POLE2,NEIL3,POLE4,POLD4,UNG,XRCC1,NEIL1,MBD4

## Sheet: Table S3
Table S3: The gene set of each TME infiltration cell type
Gene Set	Cell type	Immunity
ADAM28	Activated B cell	Adaptive
CD180	Activated B cell	Adaptive
CD79B	Activated B cell	Adaptive
BLK	Activated B cell	Adaptive
CD19	Activated B cell	Adaptive
MS4A1	Activated B cell	Adaptive
TNFRSF17	Activated B cell	Adaptive
IGHM	Activated B cell	Adaptive
GNG7	Activated B cell	Adaptive
MICAL3	Activated B cell	Adaptive
SPIB	Activated B cell	Adaptive
HLA-DOB	Activated B cell	Adaptive
IGKC	Activated B cell	Adaptive
PNOC	Activated B cell	Adaptive
FCRL2	Activated B cell	Adaptive
BACH2	Activated B cell	Adaptive
CR2	Activated B cell	Adaptive
TCL1A	Activated B cell	Adaptive
AKNA	Activated B cell	Adaptive
ARHGAP25	Activated B cell	Adaptive
CCL21	Activated B cell	Adaptive
CD27	Activated B cell	Adaptive
CD38	Activated B cell	Adaptive
CLEC17A	Activated B cell	Adaptive
CLEC9A	Activated B cell	Adaptive
CLECL1	Activated B cell	Adaptive
AIM2	Activated CD4 T cell	Adaptive
BIRC3	Activated CD4 T cell	Adaptive
BRIP1	Activated CD4 T cell	Adaptive
CCL20	Activated CD4 T cell	Adaptive
CCL4	Activated CD4 T cell	Adaptive
CCL5	Activated CD4 T cell	Adaptive
CCNB1	Activated CD4 T cell	Adaptive
CCR7	Activated CD4 T cell	Adaptive
DUSP2	Activated CD4 T cell	Adaptive
ESCO2	Activated CD4 T cell	Adaptive
ETS1	Activated CD4 T cell	Adaptive
EXO1	Activated CD4 T cell	Adaptive
EXOC6	Activated CD4 T cell	Adaptive
IARS	Activated CD4 T cell	Adaptive
ITK	Activated CD4 T cell	Adaptive
KIF11	Activated CD4 T cell	Adaptive
KNTC1	Activated CD4 T cell	Adaptive
NUF2	Activated CD4 T cell	Adaptive
PRC1	Activated CD4 T cell	Adaptive
PSAT1	Activated CD4 T cell	Adaptive
RGS1	Activated CD4 T cell	Adaptive
RTKN2	Activated CD4 T cell	Adaptive
SAMSN1	Activated CD4 T cell	Adaptive
SELL	Activated CD4 T cell	Adaptive
TRAT1	Activated CD4 T cell	Adaptive
ADRM1	Activated CD8 T cell	Adaptive
AHSA1	Activated CD8 T cell	Adaptive
C1GALT1C1	Activated CD8 T cell	Adaptive
CCT6B	Activated CD8 T cell	Adaptive
CD37	Activated CD8 T cell	Adaptive
CD3D	Activated CD8 T cell	Adaptive
CD3E	Activated CD8 T cell	Adaptive
CD3G	Activated CD8 T cell	Adaptive
CD69	Activated CD8 T cell	Adaptive
CD8A	Activated CD8 T cell	Adaptive
CETN3	Activated CD8 T cell	Adaptive
CSE1L	Activated CD8 T cell	Adaptive
GEMIN6	Activated CD8 T cell	Adaptive
GNLY	Activated CD8 T cell	Adaptive
GPT2	Activated CD8 T cell	Adaptive
GZMA	Activated CD8 T cell	Adaptive
GZMH	Activated CD8 T cell	Adaptive
GZMK	Activated CD8 T cell	Adaptive
IL2RB	Activated CD8 T cell	Adaptive
LCK	Activated CD8 T cell	Adaptive
MPZL1	Activated CD8 T cell	Adaptive
NKG7	Activated CD8 T cell	Adaptive
PIK3IP1	Activated CD8 T cell	Adaptive
PTRH2	Activated CD8 T cell	Adaptive
TIMM13	Activated CD8 T cell	Adaptive
ZAP70	Activated CD8 T cell	Adaptive
ABHD3	Central memory CD4 T cell	Adaptive
AHNAK	Central memory CD4 T cell	Adaptive
ANXA2P2	Central memory CD4 T cell	Adaptive
AQP3	Central memory CD4 T cell	Adaptive
ATHL1	Central memory CD4 T cell	Adaptive
BMI1	Central memory CD4 T cell	Adaptive
BZW2	Central memory CD4 T cell	Adaptive
CD63	Central memory CD4 T cell	Adaptive
COL4A1	Central memory CD4 T cell	Adaptive
CYLD	Central memory CD4 T cell	Adaptive
ELMO2	Central memory CD4 T cell	Adaptive
FYN	Central memory CD4 T cell	Adaptive
GLIPR1	Central memory CD4 T cell	Adaptive
GSS	Central memory CD4 T cell	Adaptive
IFITM2	Central memory CD4 T cell	Adaptive
ITGB1	Central memory CD4 T cell	Adaptive
ITGB2	Central memory CD4 T cell	Adaptive
KLF5	Central memory CD4 T cell	Adaptive
LSP1	Central memory CD4 T cell	Adaptive
NDUFB9	Central memory CD4 T cell	Adaptive
PKM2	Central memory CD4 T cell	Adaptive
SFXN3	Central memory CD4 T cell	Adaptive
SIRPG	Central memory CD4 T cell	Adaptive
SMAD4	Central memory CD4 T cell	Adaptive
STX4	Central memory CD4 T cell	Adaptive
TRADD	Central memory CD4 T cell	Adaptive
VIM	Central memory CD4 T cell	Adaptive
XRCC6	Central memory CD4 T cell	Adaptive
ACTN4	Central memory CD8 T cell	Adaptive
ADAM12	Central memory CD8 T cell	Adaptive
ADCY9	Central memory CD8 T cell	Adaptive
F13A1	Central memory CD8 T cell	Adaptive
FCER1G	Central memory CD8 T cell	Adaptive
FCGR3B	Central memory CD8 T cell	Adaptive
FGF7	Central memory CD8 T cell	Adaptive
FKBP4	Central memory CD8 T cell	Adaptive
GLUD1	Central memory CD8 T cell	Adaptive
GM2A	Central memory CD8 T cell	Adaptive
GUSB	Central memory CD8 T cell	Adaptive
IL1RN	Central memory CD8 T cell	Adaptive
NOL11	Central memory CD8 T cell	Adaptive
NTRK1	Central memory CD8 T cell	Adaptive
RARA	Central memory CD8 T cell	Adaptive
RNF128	Central memory CD8 T cell	Adaptive
SIGLEC1	Central memory CD8 T cell	Adaptive
TNFRSF11A	Central memory CD8 T cell	Adaptive
TOX4	Central memory CD8 T cell	Adaptive
UBA52	Central memory CD8 T cell	Adaptive
ULBP1	Central memory CD8 T cell	Adaptive
ATM	Effector memeory CD4 T cell	Adaptive
CASP3	Effector memeory CD4 T cell	Adaptive
CASQ1	Effector memeory CD4 T cell	Adaptive
CD300E	Effector memeory CD4 T cell	Adaptive
DARS	Effector memeory CD4 T cell	Adaptive
DOCK9	Effector memeory CD4 T cell	Adaptive
EXOSC9	Effector memeory CD4 T cell	Adaptive
EZH2	Effector memeory CD4 T cell	Adaptive
GDE1	Effector memeory CD4 T cell	Adaptive
IL34	Effector memeory CD4 T cell	Adaptive
NCOA4	Effector memeory CD4 T cell	Adaptive
NEFL	Effector memeory CD4 T cell	Adaptive
PDGFRL	Effector memeory CD4 T cell	Adaptive
PTGS1	Effector memeory CD4 T cell	Adaptive
REPS1	Effector memeory CD4 T cell	Adaptive
SCG2	Effector memeory CD4 T cell	Adaptive
SDPR	Effector memeory CD4 T cell	Adaptive
SIGLEC14	Effector memeory CD4 T cell	Adaptive
SIGLEC6	Effector memeory CD4 T cell	Adaptive
TAL1	Effector memeory CD4 T cell	Adaptive
TFEC	Effector memeory CD4 T cell	Adaptive
TIPIN	Effector memeory CD4 T cell	Adaptive
TPK1	Effector memeory CD4 T cell	Adaptive
UQCRB	Effector memeory CD4 T cell	Adaptive
USP9Y	Effector memeory CD4 T cell	Adaptive
WIPF1	Effector memeory CD4 T cell	Adaptive
ZCRB1	Effector memeory CD4 T cell	Adaptive
ACAP1	Effector memeory CD8 T cell	Adaptive
APOL3	Effector memeory CD8 T cell	Adaptive
ARHGAP10	Effector memeory CD8 T cell	Adaptive
ATP10D	Effector memeory CD8 T cell	Adaptive
C3AR1	Effector memeory CD8 T cell	Adaptive
CCR5	Effector memeory CD8 T cell	Adaptive
CD160	Effector memeory CD8 T cell	Adaptive
CD55	Effector memeory CD8 T cell	Adaptive
CFLAR	Effector memeory CD8 T cell	Adaptive
CMKLR1	Effector memeory CD8 T cell	Adaptive
DAPP1	Effector memeory CD8 T cell	Adaptive
FCRL6	Effector memeory CD8 T cell	Adaptive
FLT3LG	Effector memeory CD8 T cell	Adaptive
GZMM	Effector memeory CD8 T cell	Adaptive
HAPLN3	Effector memeory CD8 T cell	Adaptive
HLA-DMB	Effector memeory CD8 T cell	Adaptive
HLA-DPA1	Effector memeory CD8 T cell	Adaptive
HLA-DPB1	Effector memeory CD8 T cell	Adaptive
IFI16	Effector memeory CD8 T cell	Adaptive
LIME1	Effector memeory CD8 T cell	Adaptive
LTK	Effector memeory CD8 T cell	Adaptive
NFKBIA	Effector memeory CD8 T cell	Adaptive
SETD7	Effector memeory CD8 T cell	Adaptive
SIK1	Effector memeory CD8 T cell	Adaptive
TRIB2	Effector memeory CD8 T cell	Adaptive
ACP5	Gamma delta T cell	Adaptive
AQP9	Gamma delta T cell	Adaptive
BTN3A2	Gamma delta T cell	Adaptive
C1orf54	Gamma delta T cell	Adaptive
CARD8	Gamma delta T cell	Adaptive
CCL18	Gamma delta T cell	Adaptive
CD209	Gamma delta T cell	Adaptive
CD33	Gamma delta T cell	Adaptive
CD36	Gamma delta T cell	Adaptive
CDK5	Gamma delta T cell	Adaptive
IL10RB	Gamma delta T cell	Adaptive
KLRF1	Gamma delta T cell	Adaptive
LGALS1	Gamma delta T cell	Adaptive
MAPK7	Gamma delta T cell	Adaptive
KLHL7	Gamma delta T cell	Adaptive
KRT80	Gamma delta T cell	Adaptive
LAMC1	Gamma delta T cell	Adaptive
LCORL	Gamma delta T cell	Adaptive
LMNB1	Gamma delta T cell	Adaptive
MEIS3P1	Gamma delta T cell	Adaptive
MPL	Gamma delta T cell	Adaptive
FABP1	Gamma delta T cell	Adaptive
FABP5	Gamma delta T cell	Adaptive
FADD	Gamma delta T cell	Adaptive
MFAP3L	Gamma delta T cell	Adaptive
MINPP1	Gamma delta T cell	Adaptive
RPS24	Gamma delta T cell	Adaptive
RPS7	Gamma delta T cell	Adaptive
RPS9	Gamma delta T cell	Adaptive
ABP1	Gamma delta T cell	Adaptive
CCL13	Gamma delta T cell	Adaptive
CD22	Immature B cell	Adaptive
CYBB	Immature B cell	Adaptive
FAM129C	Immature B cell	Adaptive
FCRL1	Immature B cell	Adaptive
FCRL3	Immature B cell	Adaptive
FCRL5	Immature B cell	Adaptive
FCRLA	Immature B cell	Adaptive
HDAC9	Immature B cell	Adaptive
HLA-DQA1	Immature B cell	Adaptive
HVCN1	Immature B cell	Adaptive
KIAA0226	Immature B cell	Adaptive
NCF1	Immature B cell	Adaptive
NCF1B	Immature B cell	Adaptive
P2RY10	Immature B cell	Adaptive
SP100	Immature B cell	Adaptive
TXNIP	Immature B cell	Adaptive
STAP1	Immature B cell	Adaptive
TAGAP	Immature B cell	Adaptive
ZCCHC2	Immature B cell	Adaptive
AICDA	Memory B cell	Adaptive
CCNA2	Memory B cell	Adaptive
CDKN3	Memory B cell	Adaptive
CLCN5	Memory B cell	Adaptive
ENPP1	Memory B cell	Adaptive
FCER1A	Memory B cell	Adaptive
FCRL4	Memory B cell	Adaptive
MYC	Memory B cell	Adaptive
RUNX2	Memory B cell	Adaptive
SORL1	Memory B cell	Adaptive
SOX5	Memory B cell	Adaptive
STAT5A	Memory B cell	Adaptive
STAT5B	Memory B cell	Adaptive
TLR9	Memory B cell	Adaptive
CCL3L1	Regulatory T cell	Adaptive
CD72	Regulatory T cell	Adaptive
CLEC5A	Regulatory T cell	Adaptive
FOXP3	Regulatory T cell	Adaptive
ITGA4	Regulatory T cell	Adaptive
L1CAM	Regulatory T cell	Adaptive
LIPA	Regulatory T cell	Adaptive
LRP1	Regulatory T cell	Adaptive
LRRC42	Regulatory T cell	Adaptive
MARCO	Regulatory T cell	Adaptive
MMP12	Regulatory T cell	Adaptive
MNDA	Regulatory T cell	Adaptive
MRC1	Regulatory T cell	Adaptive
MS4A6A	Regulatory T cell	Adaptive
PELO	Regulatory T cell	Adaptive
PLEK	Regulatory T cell	Adaptive
PRSS23	Regulatory T cell	Adaptive
PTGIR	Regulatory T cell	Adaptive
ST8SIA4	Regulatory T cell	Adaptive
STAB1	Regulatory T cell	Adaptive
B3GAT1	T follicular helper cell	Adaptive
CDK5R1	T follicular helper cell	Adaptive
PDCD1	T follicular helper cell	Adaptive
BCL6	T follicular helper cell	Adaptive
CD200	T follicular helper cell	Adaptive
CD83	T follicular helper cell	Adaptive
CD84	T follicular helper cell	Adaptive
FGF2	T follicular helper cell	Adaptive
GPR18	T follicular helper cell	Adaptive
CEBPA	T follicular helper cell	Adaptive
CECR1	T follicular helper cell	Adaptive
CLEC10A	T follicular helper cell	Adaptive
CLEC4A	T follicular helper cell	Adaptive
CSF1R	T follicular helper cell	Adaptive
CTSS	T follicular helper cell	Adaptive
DMN	T follicular helper cell	Adaptive
DPP4	T follicular helper cell	Adaptive
LRRC32	T follicular helper cell	Adaptive
MC5R	T follicular helper cell	Adaptive
MICA	T follicular helper cell	Adaptive
NCAM1	T follicular helper cell	Adaptive
NCR2	T follicular helper cell	Adaptive
NRP1	T follicular helper cell	Adaptive
PDCD1LG2	T follicular helper cell	Adaptive
PDCD6	T follicular helper cell	Adaptive
PRDX1	T follicular helper cell	Adaptive
RAE1	T follicular helper cell	Adaptive
RAET1E	T follicular helper cell	Adaptive
SIGLEC7	T follicular helper cell	Adaptive
SIGLEC9	T follicular helper cell	Adaptive
TYRO3	T follicular helper cell	Adaptive
CHST12	T follicular helper cell	Adaptive
CLIC3	T follicular helper cell	Adaptive
IVNS1ABP	T follicular helper cell	Adaptive
KIR2DL2	T follicular helper cell	Adaptive
LGMN	T follicular helper cell	Adaptive
CD70	Type 1 T helper cell	Adaptive
TBX21	Type 1 T helper cell	Adaptive
ADAM8	Type 1 T helper cell	Adaptive
AHCYL2	Type 1 T helper cell	Adaptive
ALCAM	Type 1 T helper cell	Adaptive
B3GALNT1	Type 1 T helper cell	Adaptive
BBS12	Type 1 T helper cell	Adaptive
BST1	Type 1 T helper cell	Adaptive
CD151	Type 1 T helper cell	Adaptive
CD47	Type 1 T helper cell	Adaptive
CD48	Type 1 T helper cell	Adaptive
CD52	Type 1 T helper cell	Adaptive
CD53	Type 1 T helper cell	Adaptive
CD59	Type 1 T helper cell	Adaptive
CD6	Type 1 T helper cell	Adaptive
CD68	Type 1 T helper cell	Adaptive
CD7	Type 1 T helper cell	Adaptive
CD96	Type 1 T helper cell	Adaptive
CFHR3	Type 1 T helper cell	Adaptive
CHRM3	Type 1 T helper cell	Adaptive
CLEC7A	Type 1 T helper cell	Adaptive
COL23A1	Type 1 T helper cell	Adaptive
COL4A4	Type 1 T helper cell	Adaptive
COL5A3	Type 1 T helper cell	Adaptive
DAB1	Type 1 T helper cell	Adaptive
DLEU7	Type 1 T helper cell	Adaptive
DOC2B	Type 1 T helper cell	Adaptive
EMP1	Type 1 T helper cell	Adaptive
F12	Type 1 T helper cell	Adaptive
FURIN	Type 1 T helper cell	Adaptive
GAB3	Type 1 T helper cell	Adaptive
GATM	Type 1 T helper cell	Adaptive
GFPT2	Type 1 T helper cell	Adaptive
GPR25	Type 1 T helper cell	Adaptive
GREM2	Type 1 T helper cell	Adaptive
HAVCR1	Type 1 T helper cell	Adaptive
HSD11B1	Type 1 T helper cell	Adaptive
HUNK	Type 1 T helper cell	Adaptive
IGF2	Type 1 T helper cell	Adaptive
RCSD1	Type 1 T helper cell	Adaptive
RYR1	Type 1 T helper cell	Adaptive
SAV1	Type 1 T helper cell	Adaptive
SELE	Type 1 T helper cell	Adaptive
SELP	Type 1 T helper cell	Adaptive
SH3KBP1	Type 1 T helper cell	Adaptive
SIT1	Type 1 T helper cell	Adaptive
SLC35B3	Type 1 T helper cell	Adaptive
SIGLEC10	Type 1 T helper cell	Adaptive
SKAP1	Type 1 T helper cell	Adaptive
THUMPD2	Type 1 T helper cell	Adaptive
TIGIT	Type 1 T helper cell	Adaptive
ZEB2	Type 1 T helper cell	Adaptive
ENC1	Type 1 T helper cell	Adaptive
FAM134B	Type 1 T helper cell	Adaptive
FBXO30	Type 1 T helper cell	Adaptive
FCGR2C	Type 1 T helper cell	Adaptive
STAC	Type 1 T helper cell	Adaptive
LTC4S	Type 1 T helper cell	Adaptive
MAN1B1	Type 1 T helper cell	Adaptive
MDH1	Type 1 T helper cell	Adaptive
MMD	Type 1 T helper cell	Adaptive
RGS16	Type 1 T helper cell	Adaptive
IL12A	Type 1 T helper cell	Adaptive
P2RX5	Type 1 T helper cell	Adaptive
CD97	Type 1 T helper cell	Adaptive
ITGB4	Type 1 T helper cell	Adaptive
ICAM3	Type 1 T helper cell	Adaptive
METRNL	Type 1 T helper cell	Adaptive
TNFRSF1A	Type 1 T helper cell	Adaptive
IRF1	Type 1 T helper cell	Adaptive
HTR2B	Type 1 T helper cell	Adaptive
CALD1	Type 1 T helper cell	Adaptive
MOCOS	Type 1 T helper cell	Adaptive
TRAF3IP2	Type 1 T helper cell	Adaptive
TLR8	Type 1 T helper cell	Adaptive
TRAF1	Type 1 T helper cell	Adaptive
DUSP14	Type 1 T helper cell	Adaptive
IL17A	Type 17 T helper cell	Adaptive
IL17RA	Type 17 T helper cell	Adaptive
C2CD4A	Type 17 T helper cell	Adaptive
C2CD4B	Type 17 T helper cell	Adaptive
CA2	Type 17 T helper cell	Adaptive
CCDC65	Type 17 T helper cell	Adaptive
CEACAM3	Type 17 T helper cell	Adaptive
IL17C	Type 17 T helper cell	Adaptive
IL17F	Type 17 T helper cell	Adaptive
IL17RC	Type 17 T helper cell	Adaptive
IL17RE	Type 17 T helper cell	Adaptive
IL23A	Type 17 T helper cell	Adaptive
ILDR1	Type 17 T helper cell	Adaptive
LONRF3	Type 17 T helper cell	Adaptive
SH2D6	Type 17 T helper cell	Adaptive
TNIP2	Type 17 T helper cell	Adaptive
ABCA1	Type 17 T helper cell	Adaptive
ABCB1	Type 17 T helper cell	Adaptive
ADAMTS12	Type 17 T helper cell	Adaptive
ANK1	Type 17 T helper cell	Adaptive
ANKRD22	Type 17 T helper cell	Adaptive
B3GALT2	Type 17 T helper cell	Adaptive
CAMTA1	Type 17 T helper cell	Adaptive
CCR9	Type 17 T helper cell	Adaptive
CD40	Type 17 T helper cell	Adaptive
GPR44	Type 17 T helper cell	Adaptive
IFT80	Type 17 T helper cell	Adaptive
ASB2	Type 2 T helper cell	Adaptive
CSRP2	Type 2 T helper cell	Adaptive
DAPK1	Type 2 T helper cell	Adaptive
DLC1	Type 2 T helper cell	Adaptive
DNAJC12	Type 2 T helper cell	Adaptive
DUSP6	Type 2 T helper cell	Adaptive
GNAI1	Type 2 T helper cell	Adaptive
LAMP3	Type 2 T helper cell	Adaptive
NRP2	Type 2 T helper cell	Adaptive
OSBPL1A	Type 2 T helper cell	Adaptive
PDE4B	Type 2 T helper cell	Adaptive
PHLDA1	Type 2 T helper cell	Adaptive
PLA2G4A	Type 2 T helper cell	Adaptive
RAB27B	Type 2 T helper cell	Adaptive
RBMS3	Type 2 T helper cell	Adaptive
RNF125	Type 2 T helper cell	Adaptive
TMPRSS3	Type 2 T helper cell	Adaptive
GATA3	Type 2 T helper cell	Adaptive
BIRC5	Type 2 T helper cell	Adaptive
CDC25C	Type 2 T helper cell	Adaptive
CDC7	Type 2 T helper cell	Adaptive
CENPF	Type 2 T helper cell	Adaptive
CXCR6	Type 2 T helper cell	Adaptive
DHFR	Type 2 T helper cell	Adaptive
EVI5	Type 2 T helper cell	Adaptive
GSTA4	Type 2 T helper cell	Adaptive
HELLS	Type 2 T helper cell	Adaptive
IL26	Type 2 T helper cell	Adaptive
LAIR2	Type 2 T helper cell	Adaptive
ABCD1	Activated dendritic cell	Innate
C1QC	Activated dendritic cell	Innate
CAPG	Activated dendritic cell	Innate
CCL3L3	Activated dendritic cell	Innate
CD207	Activated dendritic cell	Innate
CD302	Activated dendritic cell	Innate
ATP5B	Activated dendritic cell	Innate
ATP5L	Activated dendritic cell	Innate
ATP6V1A	Activated dendritic cell	Innate
BCL2L1	Activated dendritic cell	Innate
C1QB	Activated dendritic cell	Innate
SNURF	Activated dendritic cell	Innate
SPCS3	Activated dendritic cell	Innate
CCNA1	Activated dendritic cell	Innate
CEACAM8	Activated dendritic cell	Innate
NOS2	Activated dendritic cell	Innate
SRA1	Activated dendritic cell	Innate
TNFRSF6B	Activated dendritic cell	Innate
TREM1	Activated dendritic cell	Innate
TREML1	Activated dendritic cell	Innate
RHOA	Activated dendritic cell	Innate
SLC25A37	Activated dendritic cell	Innate
TNFSF14	Activated dendritic cell	Innate
TREML4	Activated dendritic cell	Innate
VNN2	Activated dendritic cell	Innate
XPO6	Activated dendritic cell	Innate
CLEC4C	Activated dendritic cell	Innate
TNFAIP2	Activated dendritic cell	Innate
UBD	Activated dendritic cell	Innate
ACTR3	Activated dendritic cell	Innate
RAB1A	Activated dendritic cell	Innate
SLA	Activated dendritic cell	Innate
HLA-DQA2	Activated dendritic cell	Innate
SIGLEC5	Activated dendritic cell	Innate
SLAMF9	Activated dendritic cell	Innate
ABAT	CD56bright natural killer cell	Innate
C11orf75	CD56bright natural killer cell	Innate
C5orf15	CD56bright natural killer cell	Innate
CDHR1	CD56bright natural killer cell	Innate
DCAF12	CD56bright natural killer cell	Innate
DYNLL1	CD56bright natural killer cell	Innate
GPR137B	CD56bright natural killer cell	Innate
HCP5	CD56bright natural killer cell	Innate
HDGFRP2	CD56bright natural killer cell	Innate
KRT86	CD56bright natural killer cell	Innate
MLST8	CD56bright natural killer cell	Innate
ELMOD3	CD56bright natural killer cell	Innate
ENTPD5	CD56bright natural killer cell	Innate
FAM119A	CD56bright natural killer cell	Innate
FAM179A	CD56bright natural killer cell	Innate
CLIC2	CD56bright natural killer cell	Innate
COX7A2L	CD56bright natural killer cell	Innate
CREB3L4	CD56bright natural killer cell	Innate
CSF1	CD56bright natural killer cell	Innate
CSNK2A2	CD56bright natural killer cell	Innate
CSTA	CD56bright natural killer cell	Innate
CSTB	CD56bright natural killer cell	Innate
CTPS	CD56bright natural killer cell	Innate
CTSD	CD56bright natural killer cell	Innate
FST	CD56bright natural killer cell	Innate
GATA2	CD56bright natural killer cell	Innate
GMPR	CD56bright natural killer cell	Innate
HDC	CD56bright natural killer cell	Innate
HEY1	CD56bright natural killer cell	Innate
HOXA1	CD56bright natural killer cell	Innate
HS2ST1	CD56bright natural killer cell	Innate
HS3ST1	CD56bright natural killer cell	Innate
BCL11B	CD56bright natural killer cell	Innate
CDH3	CD56bright natural killer cell	Innate
MYL6B	CD56bright natural killer cell	Innate
NAA16	CD56bright natural killer cell	Innate
ClQA	CD56bright natural killer cell	Innate
ClQB	CD56bright natural killer cell	Innate
CYP27B1	CD56bright natural killer cell	Innate
EIF3M	CD56bright natural killer cell	Innate
CYP27A1	CD56dim natural killer cell	Innate
DDX55	CD56dim natural killer cell	Innate
DYRK2	CD56dim natural killer cell	Innate
RPL37A	CD56dim natural killer cell	Innate
NOTCH3	CD56dim natural killer cell	Innate
AKR7A3	CD56dim natural killer cell	Innate
GPRC5C	CD56dim natural killer cell	Innate
GRIN1	CD56dim natural killer cell	Innate
HLA-E	CD56dim natural killer cell	Innate
PORCN	CD56dim natural killer cell	Innate
PSMC4	CD56dim natural killer cell	Innate
UPP1	CD56dim natural killer cell	Innate
IL21R	CD56dim natural killer cell	Innate
KIR2DS1	CD56dim natural killer cell	Innate
KIR2DS2	CD56dim natural killer cell	Innate
KIR2DS5	CD56dim natural killer cell	Innate
GIPR	Eosinophil	Innate
KRT18P50	Eosinophil	Innate
LRMP	Eosinophil	Innate
FOSB	Eosinophil	Innate
RRP12	Eosinophil	Innate
GPR183	Eosinophil	Innate
NR4A3	Eosinophil	Innate
ST3GAL6	Eosinophil	Innate
DEPDC5	Eosinophil	Innate
PDE6C	Eosinophil	Innate
PKD2L2	Eosinophil	Innate
GPR65	Eosinophil	Innate
IL5RA	Eosinophil	Innate
P2RY14	Eosinophil	Innate
DACH1	Eosinophil	Innate
DAPK2	Eosinophil	Innate
EMR3	Eosinophil	Innate
ACADM	Immature dendritic cell	Innate
AHCYL1	Immature dendritic cell	Innate
ALDH1A2	Immature dendritic cell	Innate
ALDH3A2	Immature dendritic cell	Innate
ALDH9A1	Immature dendritic cell	Innate
ALOX15	Immature dendritic cell	Innate
AMT	Immature dendritic cell	Innate
ARL1	Immature dendritic cell	Innate
ATIC	Immature dendritic cell	Innate
ATP5A1	Immature dendritic cell	Innate
CAPZA1	Immature dendritic cell	Innate
LILRA5	Immature dendritic cell	Innate
RDX	Immature dendritic cell	Innate
RRAGD	Immature dendritic cell	Innate
TACSTD2	Immature dendritic cell	Innate
INPP5F	Immature dendritic cell	Innate
RAB38	Immature dendritic cell	Innate
PLAU	Immature dendritic cell	Innate
CSF3R	Immature dendritic cell	Innate
SLC18A2	Immature dendritic cell	Innate
AMPD2	Immature dendritic cell	Innate
CLTB	Immature dendritic cell	Innate
C1orf162	Immature dendritic cell	Innate
AIF1	Macrophage	Innate
CCL1	Macrophage	Innate
CCL14	Macrophage	Innate
CCL23	Macrophage	Innate
CCL26	Macrophage	Innate
CD300LB	Macrophage	Innate
CNR1	Macrophage	Innate
CNR2	Macrophage	Innate
EIF1	Macrophage	Innate
EIF4A1	Macrophage	Innate
FPR1	Macrophage	Innate
FPR2	Macrophage	Innate
FRAT2	Macrophage	Innate
GPR27	Macrophage	Innate
GPR77	Macrophage	Innate
RNASE2	Macrophage	Innate
MS4A2	Macrophage	Innate
BASP1	Macrophage	Innate
IGSF6	Macrophage	Innate
HK3	Macrophage	Innate
VNN1	Macrophage	Innate
FES	Macrophage	Innate
NPL	Macrophage	Innate
FZD2	Macrophage	Innate
FAM198B	Macrophage	Innate
HNMT	Macrophage	Innate
SLC15A3	Macrophage	Innate
CD4	Macrophage	Innate
TXNDC3	Macrophage	Innate
FRMD4A	Macrophage	Innate
CRYBB1	Macrophage	Innate
HRH1	Macrophage	Innate
WNT5B	Macrophage	Innate
ADAMTS3	Mast cell	Innate
CPA3	Mast cell	Innate
CMA1	Mast cell	Innate
CTSG	Mast cell	Innate
ARHGAP15	Mast cell	Innate
CPM	Mast cell	Innate
FCN1	Mast cell	Innate
FTL	Mast cell	Innate
HSPA6	Mast cell	Innate
ITGA9	Mast cell	Innate
RNASE3	Mast cell	Innate
S100A4	Mast cell	Innate
SIGLEC8	Mast cell	Innate
SLC6A4	Mast cell	Innate
PTGS2	Mast cell	Innate
EGR3	Mast cell	Innate
PILRA	Mast cell	Innate
CCR2	MDSC	Innate
CD14	MDSC	Innate
CD2	MDSC	Innate
CD86	MDSC	Innate
CXCR4	MDSC	Innate
FCGR2A	MDSC	Innate
FCGR2B	MDSC	Innate
FCGR3A	MDSC	Innate
FERMT3	MDSC	Innate
GPSM3	MDSC	Innate
IL18BP	MDSC	Innate
IL4R	MDSC	Innate
ITGAL	MDSC	Innate
ITGAM	MDSC	Innate
PARVG	MDSC	Innate
PSAP	MDSC	Innate
PTGER2	MDSC	Innate
PTGES2	MDSC	Innate
S100A8	MDSC	Innate
S100A9	MDSC	Innate
ASGR2	Monocyte	Innate
CFP	Monocyte	Innate
ASGR1	Monocyte	Innate
CD1D	Monocyte	Innate
UPK3A	Monocyte	Innate
ACTG1	Monocyte	Innate
ANXA5	Monocyte	Innate
ATP6V1B2	Monocyte	Innate
CFL1	Monocyte	Innate
DAZAP2	Monocyte	Innate
CTBS	Monocyte	Innate
EMR4P	Monocyte	Innate
HIVEP2	Monocyte	Innate
MARCKSL1	Monocyte	Innate
MBP	Monocyte	Innate
MMP15	Monocyte	Innate
PNPLA6	Monocyte	Innate
TMBIM6	Monocyte	Innate
PQBP1	Monocyte	Innate
TEX264	Monocyte	Innate
IKZF1	Monocyte	Innate
AKT3	Natural killer cell	Innate
AXL	Natural killer cell	Innate
BST2	Natural killer cell	Innate
CDH2	Natural killer cell	Innate
CRTAM	Natural killer cell	Innate
CSF2RA	Natural killer cell	Innate
CTSZ	Natural killer cell	Innate
CXCL1	Natural killer cell	Innate
CYTH1	Natural killer cell	Innate
DAXX	Natural killer cell	Innate
DGKH	Natural killer cell	Innate
DLL4	Natural killer cell	Innate
DPYD	Natural killer cell	Innate
ERBB3	Natural killer cell	Innate
F11R	Natural killer cell	Innate
FAM27A	Natural killer cell	Innate
FAM49A	Natural killer cell	Innate
FASLG	Natural killer cell	Innate
FCGR1A	Natural killer cell	Innate
FN1	Natural killer cell	Innate
FSTL1	Natural killer cell	Innate
FUCA1	Natural killer cell	Innate
GBP3	Natural killer cell	Innate
GLS2	Natural killer cell	Innate
GRB2	Natural killer cell	Innate
LST1	Natural killer cell	Innate
BCL2	Natural killer cell	Innate
CDC5L	Natural killer cell	Innate
FGF18	Natural killer cell	Innate
FUT5	Natural killer cell	Innate
FZR1	Natural killer cell	Innate
GAGE2	Natural killer cell	Innate
IGFBP5	Natural killer cell	Innate
KANK2	Natural killer cell	Innate
LDB3	Natural killer cell	Innate
BTN2A2	Natural killer T cell	Innate
CD101	Natural killer T cell	Innate
CD109	Natural killer T cell	Innate
CNPY3	Natural killer T cell	Innate
CNPY4	Natural killer T cell	Innate
CREB1	Natural killer T cell	Innate
CRTC2	Natural killer T cell	Innate
CRTC3	Natural killer T cell	Innate
CSF2	Natural killer T cell	Innate
KLRC1	Natural killer T cell	Innate
FUT4	Natural killer T cell	Innate
ICAM2	Natural killer T cell	Innate
IL32	Natural killer T cell	Innate
LAMP2	Natural killer T cell	Innate
LILRB5	Natural killer T cell	Innate
KLRG1	Natural killer T cell	Innate
HSPA4	Natural killer T cell	Innate
HSPB6	Natural killer T cell	Innate
ISM2	Natural killer T cell	Innate
ITIH2	Natural killer T cell	Innate
KDM4C	Natural killer T cell	Innate
KIR2DS4	Natural killer T cell	Innate
KIRREL3	Natural killer T cell	Innate
SDCBP	Natural killer T cell	Innate
NFATC2IP	Natural killer T cell	Innate
MICB	Natural killer T cell	Innate
KIR2DL1	Natural killer T cell	Innate
KIR2DL3	Natural killer T cell	Innate
KIR3DL1	Natural killer T cell	Innate
KIR3DL2	Natural killer T cell	Innate
NCR1	Natural killer T cell	Innate
FOSL1	Natural killer T cell	Innate
TSLP	Natural killer T cell	Innate
SLC7A7	Natural killer T cell	Innate
SPP1	Natural killer T cell	Innate
TREM2	Natural killer T cell	Innate
UBASH3A	Natural killer T cell	Innate
YBX2	Natural killer T cell	Innate
CCDC88A	Natural killer T cell	Innate
CLEC1A	Natural killer T cell	Innate
THBD	Natural killer T cell	Innate
PDPN	Natural killer T cell	Innate
VCAM1	Natural killer T cell	Innate
EMR1	Natural killer T cell	Innate
CREB5	Neutrophil	Innate
CDA	Neutrophil	Innate
CHST15	Neutrophil	Innate
S100A12	Neutrophil	Innate
APOBEC3A	Neutrophil	Innate
CASP5	Neutrophil	Innate
MMP25	Neutrophil	Innate
HAL	Neutrophil	Innate
C1orf183	Neutrophil	Innate
FFAR2	Neutrophil	Innate
MAK	Neutrophil	Innate
CXCR1	Neutrophil	Innate
STEAP4	Neutrophil	Innate
MGAM	Neutrophil	Innate
BTNL8	Neutrophil	Innate
CXCR2	Neutrophil	Innate
TNFRSF10C	Neutrophil	Innate
VNN3	Neutrophil	Innate
CBX6	Plasmacytoid dendritic cell	Innate
DAB2	Plasmacytoid dendritic cell	Innate
DDX17	Plasmacytoid dendritic cell	Innate
HIGD1A	Plasmacytoid dendritic cell	Innate
IDH3A	Plasmacytoid dendritic cell	Innate
IL3RA	Plasmacytoid dendritic cell	Innate
MAGED1	Plasmacytoid dendritic cell	Innate
NUCB2	Plasmacytoid dendritic cell	Innate
OFD1	Plasmacytoid dendritic cell	Innate
OGT	Plasmacytoid dendritic cell	Innate
PDIA4	Plasmacytoid dendritic cell	Innate
SERTAD2	Plasmacytoid dendritic cell	Innate
SIRPA	Plasmacytoid dendritic cell	Innate
TMED2	Plasmacytoid dendritic cell	Innate
ENG	Plasmacytoid dendritic cell	Innate
FCAR	Plasmacytoid dendritic cell	Innate
IGF1	Plasmacytoid dendritic cell	Innate
ITGA2B	Plasmacytoid dendritic cell	Innate
GABARAP	Plasmacytoid dendritic cell	Innate
GPX1	Plasmacytoid dendritic cell	Innate
KRT23	Plasmacytoid dendritic cell	Innate
PROK2	Plasmacytoid dendritic cell	Innate
RALB	Plasmacytoid dendritic cell	Innate
RETNLB	Plasmacytoid dendritic cell	Innate
RNF141	Plasmacytoid dendritic cell	Innate
SEC14L1	Plasmacytoid dendritic cell	Innate
SEPX1	Plasmacytoid dendritic cell	Innate
EMP3	Plasmacytoid dendritic cell	Innate
CD300LF	Plasmacytoid dendritic cell	Innate
ABTB1	Plasmacytoid dendritic cell	Innate
KLHL21	Plasmacytoid dendritic cell	Innate
PHRF1	Plasmacytoid dendritic cell	Innate

## Sheet: Table S4
Table S4: Primer sequences for rt-qPCR
Primers	Sequences (5’-3’)
DNMT3B	F: CCAACAACACGCAACCAGAG
	R: CGGCTCTGATCTTCATCCCC
TET2	F: AGTTTCTGCCTCTTCCGTGG
	R: TGGTTTTCTGCACCGCAATG
UHRF1	F: GCAATGTCAAGGGTGGCAAG
	R: CAGGCTCATCATCGTCCCTC
ACTB	F: TTCCAGCCTTCCTTCCTGGG
	R: TTGCGCTCAGGAGGAGCAAT

## Sheet: Table S5
Table S4: Spearman correlation analysis of the 24 DNA methylation regulators
From	to	P-value	Cor
DNMT3B	DNMT1	8.022e-19	0.314929
TET3	DNMT1	4.25997e-08	0.197911
MBD1	DNMT1	6.19927e-10	0.222787
MBD2	DNMT1	3.44129e-07	0.184353
MBD3	DNMT1	2.1393e-08	0.202178
MBD4	DNMT1	8.37866e-09	0.207841
ZBTB38	DNMT1	5.78723e-11	-0.235533
ZBTB4	DNMT1	7.48486e-11	-0.234186
ZBTB24	DNMT1	8.29045e-39	0.449678
UHRF1	DNMT1	1.85953e-153	0.777232
UNG	DNMT1	4.34421e-58	0.539185
TDG	DNMT1	1.40047e-22	0.345632
NTHL1	DNMT1	6.5718e-06	0.163307
NSUN2	DNMT1	8.57926e-40	0.454955
DMAP1	DNMT1	1.1191e-06	0.176237
DNMT3B	DNMT3A	2.90708e-13	0.261593
TET1	DNMT3A	3.26707e-11	0.238497
TET3	DNMT3A	2.108e-07	0.187623
MECP2	DNMT3A	1.19407e-10	0.231719
SMUG1	DNMT3A	3.55831e-06	0.167899
DMAP1	DNMT3A	1.1252e-07	0.191729
TET1	DNMT3B	1.55368e-08	0.204128
TET2	DNMT3B	3.23236e-07	-0.184774
TET3	DNMT3B	2.29621e-24	0.359095
MBD3	DNMT3B	8.52819e-08	0.193513
ZBTB33	DNMT3B	3.97044e-09	0.21224
ZBTB4	DNMT3B	1.40929e-09	-0.218189
ZBTB24	DNMT3B	8.17598e-13	0.25673
UHRF1	DNMT3B	5.58404e-10	0.223365
MECP2	DNMT3B	1.61601e-10	0.230106
UNG	DNMT3B	1.62201e-18	0.312268
SMUG1	DNMT3B	1.04454e-07	0.192209
NSUN2	DNMT3B	1.99882e-09	0.216201
ZBTB33	TET1	2.12324e-05	0.154161
NTHL1	TET1	4.80593e-06	-0.165665
MBD1	TET2	5.65015e-08	0.196134
MBD2	TET2	1.39357e-07	0.19034
MBD3	TET2	1.30843e-08	-0.205168
MBD4	TET2	1.23038e-19	0.321885
UHRF2	TET2	1.41497e-11	0.242765
MECP2	TET2	1.36512e-14	-0.275418
TDG	TET2	1.0578e-19	0.322438
NTHL1	TET2	3.36733e-15	-0.281491
SMUG1	TET2	1.10601e-06	-0.17632
ZBTB33	TET3	2.97431e-05	0.151433
ZBTB4	TET3	6.66325e-07	-0.179851
UHRF1	TET3	2.58814e-08	0.201007
TDG	TET3	1.77754e-06	0.17295
NSUN2	TET3	2.27803e-05	0.153595
MBD2	MBD1	2.23589e-66	0.570721
MBD3	MBD1	7.99408e-05	0.14315
ZBTB33	MBD1	3.71432e-08	-0.198768
ZBTB38	MBD1	2.29286e-16	-0.292748
ZBTB24	MBD1	1.68319e-05	0.156013
UHRF1	MBD1	3.88137e-05	0.149246
SMUG1	MBD1	1.26203e-13	0.265445
ZBTB38	MBD2	7.29052e-11	-0.234324
ZBTB24	MBD2	4.45721e-09	0.211565
UHRF1	MBD2	1.26546e-07	0.190967
SMUG1	MBD2	1.69984e-07	0.18904
MBD4	MBD3	7.61084e-15	-0.277972
ZBTB33	MBD3	3.98422e-05	-0.14903
ZBTB38	MBD3	6.52796e-09	-0.209322
UHRF1	MBD3	9.50494e-08	0.192817
UHRF2	MBD3	2.45905e-07	-0.186601
MECP2	MBD3	2.60639e-07	0.186214
UNG	MBD3	4.85186e-08	0.197094
NTHL1	MBD3	6.39837e-12	0.246739
SMUG1	MBD3	4.32735e-07	0.182805
ZBTB24	MBD4	3.85637e-17	0.299948
UHRF1	MBD4	1.11955e-12	0.255231
UHRF2	MBD4	3.91822e-29	0.392199
MECP2	MBD4	6.93509e-07	-0.179575
TDG	MBD4	3.04422e-44	0.477707
NTHL1	MBD4	1.17194e-09	-0.21923
SMUG1	MBD4	1.02208e-08	-0.206653
NSUN2	MBD4	3.4145e-20	0.326538
ZBTB38	ZBTB33	1.06829e-12	0.255455
ZBTB4	ZBTB33	1.22027e-07	-0.191203
UHRF2	ZBTB33	4.3664e-08	0.197756
MECP2	ZBTB33	1.39203e-25	0.367919
UHRF1	ZBTB38	5.27993e-10	-0.223674
TDG	ZBTB38	2.69479e-07	-0.185992
SMUG1	ZBTB38	4.20455e-08	-0.197993
DMAP1	ZBTB38	3.15673e-12	-0.250219
ZBTB24	ZBTB4	2.0029e-11	-0.241003
UHRF1	ZBTB4	5.5123e-20	-0.324809
MECP2	ZBTB4	1.80959e-05	0.155438
UNG	ZBTB4	3.04061e-14	-0.271875
TDG	ZBTB4	2.21999e-07	-0.18728
NTHL1	ZBTB4	2.30914e-06	-0.171063
NSUN2	ZBTB4	2.33014e-10	-0.228138
UHRF1	ZBTB24	1.05197e-35	0.43242
UHRF2	ZBTB24	8.66809e-06	0.161193
UNG	ZBTB24	1.27414e-27	0.382107
TDG	ZBTB24	3.65606e-37	0.440657
SMUG1	ZBTB24	7.74613e-05	0.143421
NSUN2	ZBTB24	1.48521e-29	0.394949
UNG	UHRF1	8.7437e-71	0.586202
TDG	UHRF1	1.98476e-29	0.39413
NTHL1	UHRF1	7.06519e-08	0.194716
NSUN2	UHRF1	8.12593e-35	0.427294
DMAP1	UHRF1	5.25054e-05	0.146726
TDG	UHRF2	3.14284e-11	0.238697
NTHL1	UHRF2	1.55355e-05	-0.156647
SMUG1	UHRF2	2.25527e-14	-0.273203
NSUN2	UHRF2	8.15193e-08	0.193802
TDG	MECP2	9.97667e-09	-0.206798
TDG	UNG	1.4841e-26	0.374773
NTHL1	UNG	6.90777e-18	0.306707
SMUG1	UNG	3.78419e-10	0.225503
NSUN2	UNG	1.17398e-40	0.459508
DMAP1	UNG	3.42397e-06	0.168183
NSUN2	TDG	9.90113e-48	0.494415
DMAP1	TDG	1.05942e-07	0.192118
SMUG1	NTHL1	8.74377e-13	0.25641
MGMT	NTHL1	5.88068e-11	0.235449
DMAP1	SMUG1	5.11181e-07	0.18167
DMAP1	NSUN2	1.20999e-08	0.20564
DMAP1	MGMT	5.2639e-05	0.146705

## Sheet: Table S6
Table S5: GSEA analysis for three DNA methylation modification patterns
DNA methylation modification pattern-A
Pathway	Gene Set Size	Enrichment Score	NES	P-value	Adjusted P-value
HALLMARK_DNA_REPAIR	144	-0.604856	-2.60348	1e-10	5.55556e-10
HALLMARK_E2F_TARGETS	192	-0.697576	-3.13665	1e-10	5.55556e-10
HALLMARK_EPITHELIAL_MESENCHYMAL_TRANSITION	196	0.537797	2.5748	1e-10	5.55556e-10
HALLMARK_G2M_CHECKPOINT	188	-0.60639	-2.72841	1e-10	5.55556e-10
HALLMARK_KRAS_SIGNALING_UP	193	0.535022	2.56068	1e-10	5.55556e-10
HALLMARK_MYC_TARGETS_V1	189	-0.619318	-2.78707	1e-10	5.55556e-10
HALLMARK_MYC_TARGETS_V2	57	-0.768047	-2.87145	1e-10	5.55556e-10
HALLMARK_OXIDATIVE_PHOSPHORYLATION	183	-0.495832	-2.21154	1e-10	5.55556e-10
HALLMARK_UV_RESPONSE_DN	136	0.566278	2.58358	1e-10	5.55556e-10
HALLMARK_PROTEIN_SECRETION	95	0.54338	2.36125	3.52171e-09	1.76085e-08
HALLMARK_MTORC1_SIGNALING	193	-0.451151	-2.03009	6.83422e-09	3.10646e-08
HALLMARK_TGF_BETA_SIGNALING	53	0.564084	2.18675	3.40281e-06	1.41784e-05
HALLMARK_TNFA_SIGNALING_VIA_NFKB	195	0.376435	1.80464	7.87689e-06	3.02957e-05
HALLMARK_ANDROGEN_RESPONSE	96	0.449741	1.96362	1.08713e-05	3.88259e-05
HALLMARK_UNFOLDED_PROTEIN_RESPONSE	105	-0.460952	-1.88914	1.1857e-05	3.95233e-05
HALLMARK_UV_RESPONSE_UP	154	-0.388158	-1.68112	0.000107988	0.000337462
HALLMARK_INFLAMMATORY_RESPONSE	198	0.342009	1.64142	0.000121728	0.000358024
HALLMARK_IL2_STAT5_SIGNALING	193	0.340121	1.62786	0.000147713	0.000410314
HALLMARK_XENOBIOTIC_METABOLISM	195	-0.354147	-1.59482	0.000458186	0.00120575
HALLMARK_HYPOXIA	191	0.317521	1.52033	0.000941153	0.00235288
HALLMARK_ADIPOGENESIS	191	-0.346602	-1.55813	0.00191142	0.004551
HALLMARK_HEME_METABOLISM	191	0.303992	1.45555	0.00335788	0.00763154
HALLMARK_ANGIOGENESIS	35	0.503139	1.7628	0.00385504	0.00838052
HALLMARK_REACTIVE_OXYGEN_SPECIES_PATHWAY	47	-0.462412	-1.64792	0.00486529	0.010136
HALLMARK_COAGULATION	136	0.309633	1.41267	0.00572554	0.0114511
HALLMARK_GLYCOLYSIS	194	-0.320976	-1.44507	0.00639776	0.0123034
HALLMARK_COMPLEMENT	195	0.296223	1.4201	0.00678982	0.0125737
HALLMARK_APICAL_JUNCTION	190	0.290444	1.38393	0.00730513	0.0130449
HALLMARK_INTERFERON_ALPHA_RESPONSE	93	-0.368777	-1.48105	0.0113399	0.0195515
HALLMARK_ESTROGEN_RESPONSE_LATE	196	-0.296127	-1.33533	0.0207849	0.0346416
DNA methylation modification pattern-B
Pathway	Gene Set Size	Enrichment Score	NES	P-value	Adjusted P-value
HALLMARK_DNA_REPAIR	144	0.619446	2.62869	1e-10	4.54545e-10
HALLMARK_E2F_TARGETS	192	0.822293	3.63121	1e-10	4.54545e-10
HALLMARK_G2M_CHECKPOINT	188	0.762954	3.36024	1e-10	4.54545e-10
HALLMARK_GLYCOLYSIS	194	0.514919	2.26915	1e-10	4.54545e-10
HALLMARK_MITOTIC_SPINDLE	198	0.539968	2.38402	1e-10	4.54545e-10
HALLMARK_MTORC1_SIGNALING	193	0.665661	2.93481	1e-10	4.54545e-10
HALLMARK_MYC_TARGETS_V1	189	0.73692	3.24298	1e-10	4.54545e-10
HALLMARK_MYC_TARGETS_V2	57	0.788028	2.84386	1e-10	4.54545e-10
HALLMARK_MYOGENESIS	196	-0.471429	-2.34831	1e-10	4.54545e-10
HALLMARK_OXIDATIVE_PHOSPHORYLATION	183	0.588301	2.59324	1e-10	4.54545e-10
HALLMARK_UNFOLDED_PROTEIN_RESPONSE	105	0.641831	2.58472	1e-10	4.54545e-10
HALLMARK_EPITHELIAL_MESENCHYMAL_TRANSITION	196	-0.442136	-2.20239	2.02645e-10	8.44353e-10
HALLMARK_INTERFERON_GAMMA_RESPONSE	196	0.457002	2.02154	2.59519e-08	9.98149e-08
HALLMARK_UV_RESPONSE_UP	154	0.445402	1.90763	1.65288e-06	5.90313e-06
HALLMARK_INTERFERON_ALPHA_RESPONSE	93	0.509527	2.03164	4.27236e-06	1.42412e-05
HALLMARK_KRAS_SIGNALING_UP	193	-0.356436	-1.7762	6.2644e-06	1.95762e-05
HALLMARK_COAGULATION	136	-0.398624	-1.91409	9.01429e-06	2.65126e-05
HALLMARK_SPERMATOGENESIS	133	0.435631	1.82393	3.14372e-05	8.73255e-05
HALLMARK_KRAS_SIGNALING_DN	192	-0.342252	-1.69947	5.03359e-05	0.000132463
HALLMARK_TNFA_SIGNALING_VIA_NFKB	195	0.391234	1.72655	5.43341e-05	0.000135835
HALLMARK_UV_RESPONSE_DN	136	-0.371908	-1.7858	7.41323e-05	0.000176505
HALLMARK_APICAL_JUNCTION	190	-0.324631	-1.61405	0.000159028	0.000361428
HALLMARK_P53_PATHWAY	189	0.376396	1.65642	0.000311151	0.000676415
HALLMARK_ESTROGEN_RESPONSE_LATE	196	0.360404	1.59424	0.000521057	0.00108554
HALLMARK_IL6_JAK_STAT3_SIGNALING	87	0.428433	1.6771	0.00130096	0.00260192
HALLMARK_REACTIVE_OXYGEN_SPECIES_PATHWAY	47	0.495212	1.73043	0.00233725	0.00449472
HALLMARK_ADIPOGENESIS	191	0.337168	1.48613	0.00344912	0.00638726
HALLMARK_CHOLESTEROL_HOMEOSTASIS	72	0.434756	1.63929	0.00403768	0.00721014
HALLMARK_APOPTOSIS	159	0.345024	1.4853	0.00955462	0.0164735
HALLMARK_HEDGEHOG_SIGNALING	35	-0.464547	-1.65196	0.0109411	0.0182351
HALLMARK_PI3K_AKT_MTOR_SIGNALING	103	0.362285	1.45604	0.0115507	0.0186301
HALLMARK_BILE_ACID_METABOLISM	110	-0.305761	-1.40646	0.0170779	0.0266843
DNA methylation modification pattern-C
Pathway	Gene Set Size	Enrichment Score	NES	P-value	Adjusted P-value
HALLMARK_E2F_TARGETS	192	-0.736711	-3.74366	1e-10	5e-10
HALLMARK_G2M_CHECKPOINT	188	-0.707723	-3.57839	1e-10	5e-10
HALLMARK_INTERFERON_GAMMA_RESPONSE	196	-0.455334	-2.32212	1e-10	5e-10
HALLMARK_MITOTIC_SPINDLE	198	-0.562149	-2.86383	1e-10	5e-10
HALLMARK_MTORC1_SIGNALING	193	-0.647028	-3.29807	1e-10	5e-10
HALLMARK_MYC_TARGETS_V1	189	-0.644124	-3.26217	1e-10	5e-10
HALLMARK_MYOGENESIS	196	0.470767	2.43684	1e-10	5e-10
HALLMARK_PROTEIN_SECRETION	95	-0.594729	-2.73742	1e-10	5e-10
HALLMARK_TNFA_SIGNALING_VIA_NFKB	195	-0.528423	-2.69114	1e-10	5e-10
HALLMARK_UNFOLDED_PROTEIN_RESPONSE	105	-0.541232	-2.50829	1e-10	5e-10
HALLMARK_ANDROGEN_RESPONSE	96	-0.532976	-2.45515	5.92876e-10	2.69489e-09
HALLMARK_INFLAMMATORY_RESPONSE	198	-0.416859	-2.12366	2.76732e-09	1.15305e-08
HALLMARK_KRAS_SIGNALING_DN	192	0.409685	2.11727	9.31059e-09	3.581e-08
HALLMARK_GLYCOLYSIS	194	-0.401661	-2.04301	9.93583e-08	3.54851e-07
HALLMARK_MYC_TARGETS_V2	57	-0.560845	-2.3628	5.12074e-07	1.70691e-06
HALLMARK_IL6_JAK_STAT3_SIGNALING	87	-0.442498	-2.00668	2.35469e-05	7.35842e-05
HALLMARK_DNA_REPAIR	144	-0.371739	-1.81557	3.32253e-05	9.77215e-05
HALLMARK_COAGULATION	136	0.370282	1.82256	4.02103e-05	0.00010712
HALLMARK_CHOLESTEROL_HOMEOSTASIS	72	-0.450453	-1.97619	4.07056e-05	0.00010712
HALLMARK_OXIDATIVE_PHOSPHORYLATION	183	-0.334126	-1.67859	8.83189e-05	0.000220797
HALLMARK_IL2_STAT5_SIGNALING	193	-0.32665	-1.66502	0.00015769	0.000375453
HALLMARK_PI3K_AKT_MTOR_SIGNALING	103	-0.396236	-1.82901	0.000192423	0.000437326
HALLMARK_APOPTOSIS	159	-0.348121	-1.72558	0.000235478	0.000511908
HALLMARK_INTERFERON_ALPHA_RESPONSE	93	-0.399955	-1.83121	0.000258528	0.000538599
HALLMARK_KRAS_SIGNALING_UP	193	-0.310979	-1.58514	0.000619188	0.00123838
HALLMARK_P53_PATHWAY	189	-0.308515	-1.56248	0.000969354	0.00186414
HALLMARK_ALLOGRAFT_REJECTION	195	-0.301604	-1.536	0.00105223	0.00194856
HALLMARK_BILE_ACID_METABOLISM	110	0.356194	1.68683	0.00115949	0.00207052
HALLMARK_XENOBIOTIC_METABOLISM	195	0.286235	1.48379	0.00193095	0.00332922
HALLMARK_UV_RESPONSE_DN	136	-0.317962	-1.53898	0.0029786	0.00496433
HALLMARK_COMPLEMENT	195	-0.282157	-1.43697	0.00347567	0.00560592
HALLMARK_ESTROGEN_RESPONSE_LATE	196	-0.289889	-1.47838	0.00484194	0.00756553
HALLMARK_SPERMATOGENESIS	133	-0.304634	-1.47002	0.00695789	0.0105423
HALLMARK_UV_RESPONSE_UP	154	-0.288776	-1.42963	0.00750312	0.011034
HALLMARK_HYPOXIA	191	-0.268802	-1.36729	0.016769	0.0239557
HALLMARK_ESTROGEN_RESPONSE_EARLY	194	-0.262183	-1.33357	0.035041	0.0486681

## Sheet: Table S7
Table S6: Estimating the relative abundance of TME infiltrating cells in meta-cohort by the Single-Sample Gene-Set Enrichment Analysis (ssGSEA)
ID	Cohort	Modification Pattern	Gene Cluster	DMS group	Activated.B.cell	Activated.CD4.T.cell	Activated.CD8.T.cell	Central.memory.CD4.T.cell	Central.memory.CD8.T.cell	Effector.memeory.CD4.T.cell	Effector.memeory.CD8.T.cell	Gamma.delta.T.cell	Immature..B.cell	Memory.B.cell	Regulatory.T.cell	T.follicular.helper.cell	Type.1.T.helper.cell	Type.17.T.helper.cell	Type.2.T.helper.cell	Activated.dendritic.cell	CD56bright.natural.killer.cell	CD56dim.natural.killer.cell	Eosinophil	Immature.dendritic.cell	Macrophage	Mast.cell	MDSC	Monocyte	Natural.killer.cell	Natural.killer.T.cell	Neutrophil	Plasmacytoid.dendritic.cell
GSM950411	GSE38832	B	C	High	1.40936	1.0451	0.684243	1.163	1.31242	0.622369	0.965167	1.90314	0.370318	-0.121566	0.615844	0.0173476	1.05906	0.815534	0.884211	1.22486	-1.19902	0.11372	-0.383754	1.01107	0.691035	0.727533	0.902183	0.755413	0.999916	0.554322	-0.0983772	-0.592746
GSM950412	GSE38832	B	C	High	-0.0908108	0.362618	0.205416	0.835726	1.16792	0.0609909	0.588332	1.39002	-0.118904	0.524258	1.14377	0.61246	0.744615	-0.636474	-1.21362	0.824599	1.00944	-0.130612	-0.551751	1.33861	1.22039	-0.476008	0.686181	-0.763622	0.387435	1.01967	-0.327831	0.967785
GSM950413	GSE38832	C	C	High	0.762514	0.741553	0.505213	1.18875	1.69871	-0.484146	1.11693	0.981275	0.00865577	-0.148599	0.656575	1.27771	1.01492	0.693973	0.398668	0.957269	-0.568255	0.484983	-0.596518	1.38922	0.802521	0.991279	0.692997	-0.522178	0.795515	0.961548	0.391299	-0.441355
GSM950414	GSE38832	A	B	High	0.30845	-0.780974	0.301498	0.0996894	0.354595	-0.801583	0.332955	-0.309518	-0.229462	0.205729	0.417911	0.899087	-0.0575979	0.741938	-0.681208	1.36398	-0.274033	1.71755	0.550983	0.752643	0.864936	1.2851	0.243484	0.934455	0.392122	-0.306776	2.24144	0.22897
GSM950415	GSE38832	A	C	High	1.48007	0.989442	0.852173	0.215137	0.42106	-1.37197	1.12793	0.512407	0.749366	0.405145	-0.0865732	-0.0587615	0.397918	1.81414	0.310227	0.865485	0.377818	1.05899	0.77909	0.12207	0.607261	0.128488	0.605483	0.298877	-0.0785187	0.322577	-0.404784	0.321808
GSM950416	GSE38832	C	B	High	0.642163	0.31206	0.314645	-0.35362	0.502073	-1.26966	0.470714	-0.188047	-0.0104703	0.696263	-0.272785	-0.0882868	0.401279	2.13783	-0.0176558	1.21743	-0.249389	-0.957013	0.945804	-0.0602034	0.605952	0.391844	0.554709	0.079187	-0.0569045	0.239633	0.209723	-0.564246
GSM950417	GSE38832	A	B	High	0.835643	-0.615624	-0.374935	-0.0230588	0.051183	-1.10519	-0.312609	0.286503	-0.576358	0.853073	-0.456116	-0.573188	-0.484199	0.787783	-1.7748	0.135196	0.512465	-0.785833	-0.328885	-0.447148	-0.619277	-0.0934994	-0.659779	0.350165	0.392004	-0.409219	0.375476	0.600145
GSM950418	GSE38832	C	B	High	-0.227238	-0.756206	0.188881	-0.823197	0.112486	-0.632265	-0.232306	-0.850234	-0.62593	-0.147753	-0.695576	-0.428486	-0.625167	1.53173	-0.512377	-0.545934	-0.180801	0.163774	-0.357647	-0.721043	-0.586272	-1.03529	-0.519115	0.0914041	-1.35218	-1.01179	-0.368921	-1.21525
GSM950419	GSE38832	B	C	High	-0.464536	-0.195194	-0.272811	-1.52963	-0.670566	-1.49824	-0.996787	-1.43825	-0.841347	0.541763	-1.64934	-1.11965	-0.997816	0.139245	0.0679127	-0.369736	-1.22513	-0.933233	-0.574802	-1.13367	-0.797062	-0.221775	-0.698002	1.00758	-1.88422	-0.621864	-0.68405	-1.28314
GSM950420	GSE38832	B	C	Low	0.468844	1.39107	1.68914	0.014649	0.861381	-0.806316	0.771649	-0.125018	0.489347	0.371368	0.631911	0.852749	0.405821	1.82782	0.675906	0.759698	0.686482	-1.08647	0.166428	-0.218625	0.111992	-0.013239	1.02941	0.213056	0.749635	0.718726	-0.0496721	-1.40238
GSM950421	GSE38832	A	C	High	0.161137	0.6856	1.28397	-0.134614	1.54353	-0.153963	1.53456	1.30373	0.486724	0.852428	0.869327	1.85494	0.488266	2.16944	0.80175	1.8059	0.505076	-0.473777	-2.93526	0.285163	0.489346	0.990467	1.21241	-0.0895126	0.801758	1.31971	0.567646	0.519379
GSM950422	GSE38832	A	B	High	0.86398	0.104471	1.00777	1.98263	2.76079	0.829115	1.50344	1.76578	1.15019	-0.134249	2.54692	2.9901	2.44267	-0.461612	0.360691	3.25513	0.48957	-0.608308	0.945499	3.06115	2.87961	2.87826	2.21696	-0.818639	2.48247	2.54481	2.59758	3.23441
GSM950423	GSE38832	A	A	High	-0.993288	-0.901883	-1.32702	-0.152451	-0.543292	-0.737464	-1.02736	0.392745	-0.614964	-0.663777	0.194924	-0.53613	-0.320575	-0.777749	-0.301317	-0.332633	-0.141879	-0.317278	-0.446923	-0.803975	-0.143845	-1.10055	-0.59408	-0.0480228	0.0182704	-0.408651	-1.30665	-0.538663
GSM950424	GSE38832	A	B	High	0.156887	-0.824572	-0.124683	0.575297	0.690928	0.262261	-0.172741	0.256012	-0.37374	-0.399635	-0.0792315	0.204289	0.389597	0.828695	-0.205233	0.146466	-0.177732	-0.291628	-0.0554904	0.365443	0.419504	0.273819	0.417768	-0.579481	0.742628	-0.240008	-0.233115	-0.26916
GSM950425	GSE38832	A	A	High	1.89918	0.529632	0.609012	1.42365	0.851146	1.34298	0.835628	-0.68894	1.0711	-0.181349	0.896778	1.41037	0.527136	-0.187607	0.857585	-0.0508952	0.548132	0.695169	1.22419	0.775989	0.760142	0.951477	1.08351	-0.361491	0.790578	0.643702	-0.195416	1.10691
GSM950426	GSE38832	A	B	High	-1.28151	-1.01585	-0.898373	-0.768707	-1.0929	-0.487132	-0.660943	-1.44091	-1.01521	-0.419575	-1.175	-1.28055	-0.918691	-1.6433	-1.88741	-0.739179	0.0322475	-0.389239	-1.23229	0.583457	-0.512677	-1.68538	-1.60691	-0.244846	0.0114699	-0.762524	-0.367182	1.68098
GSM950427	GSE38832	A	A	High	-1.50995	-1.07145	-1.86897	-1.15874	-2.25873	-0.543266	-1.00344	-1.92471	-1.34322	0.773489	-1.22779	-1.73729	-1.78281	-1.14218	1.31588	-0.916364	-0.716794	1.27373	-1.36136	0.410049	-1.23725	-1.51544	-1.91119	0.353529	-1.02289	-0.629795	-1.51935	1.30727
GSM950428	GSE38832	C	B	High	-0.695212	-2.19681	-1.07707	-0.220893	-1.70888	-1.11421	-1.78745	-2.1181	-0.879674	-0.304821	-1.60927	-0.844346	-0.687496	-2.05947	-1.06625	-1.35764	1.26911	-0.201613	0.971913	-0.835437	-0.540976	-1.56329	-1.29761	1.11585	-0.769049	-1.42146	0.567036	-0.117522
GSM950429	GSE38832	B	C	Low	0.424424	1.01048	1.23571	-0.375875	0.485161	-1.152	0.988567	0.0808407	0.290168	0.155039	-0.146544	0.515236	0.718939	2.00051	-0.136745	0.524613	0.129615	-0.512706	-1.34992	0.651938	-0.390401	0.143407	0.362916	0.222889	-0.246386	0.640388	1.11134	-0.20009
GSM950430	GSE38832	A	B	High	0.840828	-0.184218	0.851219	1.40892	1.42758	-0.528598	1.3997	0.409014	0.413801	0.58833	0.932391	1.55753	1.08392	-0.185461	0.0275035	2.11278	0.0272853	0.147047	0.187064	2.95435	1.37117	1.2188	1.52686	-0.409368	0.47781	1.03952	2.4056	1.99753
GSM950431	GSE38832	C	C	High	-0.250005	-0.703328	-0.637818	-0.671844	-0.0702137	-0.891234	-0.942645	-1.03865	-0.844773	1.1429	-1.06791	-0.793692	-0.718672	0.89745	-1.19301	-0.157436	-0.650534	-0.765	-0.954595	-0.983274	-0.829681	-0.986738	-0.474976	0.883972	-1.93398	-0.762215	-0.0486583	-1.15783
GSM950432	GSE38832	B	C	Low	-1.34939	-0.323642	0.348396	-0.256214	0.117314	-0.838616	0.203939	-1.35492	-0.822964	0.26469	-0.881414	-0.404498	-0.415814	0.811616	0.160739	-0.0828324	0.850677	1.58782	-1.9391	-0.272732	-0.461826	-0.395322	-0.300859	-0.120306	-0.794604	0.140328	-0.166376	-0.575894
GSM950433	GSE38832	C	A	High	-0.421696	-0.693622	0.0282668	0.914514	0.55235	-0.613768	0.0302314	-0.178339	-0.341037	0.888571	0.396574	0.281402	0.278441	0.504578	-1.42992	0.628199	0.411157	0.372656	-0.55897	-0.0461977	0.247729	0.536406	0.672861	0.227027	0.286659	1.06236	0.670513	1.09891
GSM950434	GSE38832	A	A	High	-0.247611	-0.230974	-0.9448	-0.367543	-0.714085	-0.356289	-0.901559	-1.5005	-0.635908	0.464942	-0.611936	-0.798203	-0.364307	1.49495	-1.02402	0.176369	-1.32133	0.121738	-1.71579	-1.00464	-1.24116	-0.126653	-0.596074	-0.885254	-0.908065	-0.104608	0.555449	0.62482
GSM950435	GSE38832	A	A	High	0.0279935	0.647203	0.0864058	0.969526	0.38329	-0.446738	0.330229	0.402213	0.126074	1.92989	0.720095	0.424977	0.502831	0.373845	-1.26524	1.02382	-0.62077	0.459754	-0.148407	-0.0018916	-0.371374	0.983146	0.531709	-0.106782	0.475646	1.06762	0.940929	1.49258
GSM950436	GSE38832	C	A	High	-0.889682	-0.241659	-0.473871	0.968236	0.631564	-1.88718	0.121599	-0.283923	-0.528226	0.977481	0.720255	0.118823	-0.0868694	-0.564517	-1.14223	1.73925	0.373065	-0.334973	-1.1925	0.070312	-0.000457564	0.973616	1.04946	0.856111	0.137408	0.930501	1.38478	1.84173
GSM950437	GSE38832	A	C	High	-0.275534	0.0476922	-0.443236	-0.758716	0.370437	-0.88486	-0.00555914	-0.512704	-0.480441	1.45875	-0.521089	-0.599866	-0.563353	1.11006	-1.206	0.696327	-0.721725	-0.125124	-1.15538	-1.03237	-0.480535	0.0662851	-0.282292	-0.749637	-0.253938	0.438013	0.862869	0.972134
GSM950438	GSE38832	A	C	High	-0.0931139	-0.518866	-0.312036	0.150334	0.114898	-0.800094	-0.363321	-1.00459	-0.36575	0.0793393	-0.537697	-0.00286681	-0.82795	0.572537	0.260199	0.0401887	-1.001	-0.0505538	-0.808597	0.238566	-0.610832	0.327076	-0.465189	-0.0659924	-0.891757	-0.850861	0.438927	-0.484969
GSM950439	GSE38832	A	C	High	0.6219	0.184289	-0.377181	-0.150603	0.171548	-0.759007	0.117804	-0.766667	0.23502	1.7672	-0.0662032	0.114775	-0.531731	0.500029	-0.11549	0.56683	-0.939228	-0.665556	-1.22308	-0.260231	-0.523842	0.382437	-0.0752446	-0.0585179	-0.166121	0.110151	0.909405	1.07741
GSM950440	GSE38832	B	C	High	-0.251065	-0.156268	-0.0593395	0.384114	0.312083	-1.20911	-0.541649	-0.45293	-0.154319	1.08665	-0.229773	-0.741211	-0.439415	1.93896	-0.894603	-0.311581	0.137882	0.730227	-2.06625	-0.648885	-0.529841	0.0256736	0.0636198	-0.625268	-0.115741	0.292633	0.205468	0.0300157
GSM950441	GSE38832	A	B	High	1.16454	-1.82246	-0.241747	0.151676	0.256561	-1.47396	-0.032038	-0.553109	-0.142796	-0.950169	-0.219912	-0.181326	-0.154323	0.115148	-1.03753	0.10258	-1.44763	0.977432	-0.478843	-0.285295	-0.110574	-0.337299	-0.212141	0.941837	-0.367734	-0.44622	0.838135	0.463721
GSM950442	GSE38832	A	C	High	0.106086	0.510704	0.519051	0.624097	0.603662	-1.01428	0.981039	0.263579	0.463445	0.651078	0.747328	1.02287	0.378105	1.09395	0.585654	0.976244	-0.151828	0.528019	-0.447088	0.388679	0.541737	0.613213	0.737291	-0.466999	0.202251	0.99646	-0.55396	1.68743
GSM950443	GSE38832	A	B	High	-0.0626533	-0.969359	-0.64682	-1.69328	-0.701005	-2.19857	-0.260236	-1.04398	-0.64443	1.69599	-0.580005	-1.65224	-0.957946	-0.039887	-1.87793	-0.0283626	-0.440561	-1.90558	-0.520499	-1.1971	-1.36237	-1.11372	-0.298177	-0.578778	-0.647903	-0.642218	0.0325808	-0.511908
GSM950444	GSE38832	A	B	High	-0.479053	1.01619	0.498057	1.95856	1.85217	-0.854472	1.18861	0.417645	1.16367	0.365738	1.78479	1.64684	1.68493	-0.151133	0.340678	2.21277	-0.792312	1.91141	1.64086	1.41939	1.94868	2.01108	1.77675	0.287659	0.996396	2.0517	2.7315	2.23539
GSM950445	GSE38832	B	A	High	0.110477	-0.379918	0.0623684	-0.189069	-0.121442	0.464863	0.0268239	1.29142	0.187335	0.0587821	0.554881	-0.425681	0.327221	0.074722	-0.333892	-0.30843	1.64727	0.531284	0.585183	-0.19421	0.325994	-0.0145303	0.183385	0.874765	0.192987	-0.0909458	-0.873195	0.0669649
GSM950446	GSE38832	C	C	High	1.08406	0.594941	0.377184	1.19451	1.33629	1.83272	1.15438	1.5641	1.115	-0.128169	1.67593	1.08362	1.01894	0.383291	0.823862	0.766725	0.873754	0.0459239	1.93193	1.26883	1.45767	2.21846	1.48427	1.18012	0.94541	0.906136	0.125451	0.964925
GSM950447	GSE38832	C	C	Low	-0.0546974	0.978041	1.18951	-0.00234749	0.722822	0.174944	0.588107	0.858868	0.807475	-0.386404	0.767945	0.703265	0.583366	0.135035	0.450957	0.841324	-0.0680727	0.955039	-0.398025	-0.26835	0.951273	-0.0553852	0.900142	0.754957	0.57228	0.320901	-0.390408	-0.412765
GSM950448	GSE38832	C	C	High	-1.32849	-0.56357	-1.50773	-0.87976	-1.84866	-0.412993	-1.44064	0.947886	-1.19364	0.686221	-0.316358	-0.535468	-1.14995	-0.428961	-1.03257	-0.845871	2.74403	0.922885	0.642396	0.275718	-0.680763	-0.746926	-1.26611	-0.19106	0.0804716	0.163211	-0.169956	-0.24223
GSM950449	GSE38832	C	C	High	-0.962063	0.00491467	-0.0202016	0.659667	0.160175	0.219467	0.802415	1.23856	0.155645	-0.622994	0.517449	0.629399	0.457746	0.812682	1.21883	0.755051	1.38343	1.54491	-0.143248	0.052316	0.7202	0.495482	-0.0133315	0.708302	0.82053	0.529742	1.17205	-0.171743
GSM950450	GSE38832	B	A	High	0.528839	0.289496	0.685529	-1.26872	-0.558539	0.0946609	0.171822	0.00540744	0.435358	0.170335	-0.506068	-0.0712094	-0.115507	-0.0189336	-0.453235	0.480082	0.787442	0.357697	0.660447	0.178221	-0.312236	-0.0764063	-0.181075	1.11498	-0.0196044	-0.997776	-0.285758	-0.258958
GSM950451	GSE38832	C	C	High	-0.688551	0.400009	0.558948	-0.197061	1.16874	1.133	0.583453	0.0391517	0.0805738	-0.359796	0.655129	0.196337	0.71094	-0.510472	1.6583	0.526415	-0.634145	1.08895	-0.306467	1.03176	0.395485	0.554619	0.345551	-1.29701	0.867965	0.359299	-0.662266	-1.11543
GSM950452	GSE38832	C	A	High	-0.684071	-0.821024	-0.198338	0.488874	-1.1626	-0.10901	-0.414639	0.41607	-0.317345	-0.784871	-0.342496	0.401221	-0.219482	0.405624	0.237723	-0.354993	0.264476	0.540218	0.512243	-0.406532	0.493978	-0.812214	-0.525239	-0.394569	-0.118341	-0.774781	-0.201098	0.107185
GSM950453	GSE38832	B	C	Low	0.464908	0.885777	0.688615	-1.00288	-0.233576	0.317446	0.376365	0.972249	0.02169	-0.683297	-0.145122	-0.961344	-0.585569	-0.423463	0.581671	-0.147774	1.78472	0.112252	0.349116	-0.353302	-0.0758454	-0.562955	-0.223162	0.285999	-0.49137	-0.732801	0.143124	-0.0873196
GSM950454	GSE38832	B	B	High	-0.0456544	-0.295701	0.370803	-0.840019	-1.33087	0.374306	0.122041	0.38373	-0.25096	0.110142	-0.112708	-0.730981	-0.175526	-0.171151	-0.985185	0.177254	0.126158	0.595768	0.0302255	0.211786	-0.655426	-0.282449	-0.69598	1.04718	-0.416393	-1.21818	-0.602275	-0.784188
GSM950455	GSE38832	B	C	Low	1.27085	1.83594	1.5192	0.399034	0.274863	0.722485	1.06106	1.7305	1.27859	-0.552657	0.916392	0.484818	1.13946	0.219334	1.46664	1.03649	0.436485	0.227784	0.867011	0.224492	0.648255	1.06616	0.813679	0.14412	0.647316	0.793375	1.38244	0.398197
GSM950456	GSE38832	C	A	High	-1.09358	-0.177959	-0.421428	-0.262204	-0.200926	-0.00404051	-0.292372	-0.154059	-0.29559	0.035054	0.201193	-0.567236	-0.323436	-0.956124	-0.219632	-0.516727	1.10638	-0.247299	0.0867838	0.368312	0.049633	-0.927476	0.0366066	0.203554	-0.439003	-0.243195	0.0680143	-0.831943
GSM950457	GSE38832	C	A	High	0.334313	0.960145	0.955237	0.772836	1.32364	1.67436	1.06753	2.14934	1.15527	1.0649	1.80619	2.04367	2.05239	-1.22419	1.25091	0.998805	1.57118	1.93028	1.12433	1.66474	1.95445	2.39451	1.32167	0.585888	1.79803	1.66585	1.09652	0.997483
GSM950458	GSE38832	C	B	High	1.53967	0.180014	1.52198	0.0604762	-0.0842216	-0.706686	0.637927	0.42796	1.24893	-0.546971	0.447413	0.902343	0.567666	0.929254	0.484246	0.256934	0.458299	0.600108	1.32014	-0.52815	0.0990983	-0.143257	0.182399	1.1215	-0.315587	-0.544292	-0.996899	-0.506135
GSM950459	GSE38832	A	B	High	-0.0754609	0.465341	0.167608	0.673498	0.483964	-0.164089	0.749097	2.05411	0.717753	-1.14634	1.18039	0.935045	1.04232	-0.900129	0.600304	0.442734	1.56484	1.11494	0.563333	1.09955	0.705499	0.75718	0.893364	0.410925	1.09085	0.648391	-0.676796	0.441556
GSM950460	GSE38832	C	C	High	-0.990255	-0.985129	-0.302368	-1.12688	-0.869157	-0.237333	-1.67605	-1.76503	-1.05165	-0.815146	-0.769341	-0.937907	-1.47195	-0.187173	-1.11255	-1.2388	0.226923	-0.0148661	-1.27	-1.32912	-0.929147	-2.1544	-1.69951	1.52701	-0.792637	-1.44944	0.065599	-0.549833
GSM950461	GSE38832	C	B	High	-1.2217	-1.34549	-1.19032	0.405725	-0.666982	0.513714	-0.150987	0.664674	-0.30315	-2.89025	0.166708	0.579912	0.21293	-0.0523994	-0.703195	0.0773762	-0.0924381	0.156959	0.127332	-0.0453308	0.528154	-0.569584	-0.176718	0.694422	1.28265	-0.0673899	0.308292	-0.032912
GSM950462	GSE38832	A	A	High	0.370061	-0.0247326	1.00152	0.336629	-0.86556	0.166913	0.354984	-0.218	0.342927	-0.300267	-0.0284419	0.0145139	0.375902	-1.40171	0.117069	-0.0519681	0.555815	0.595149	0.931998	0.195981	-0.0813334	-0.478524	0.108188	1.66973	0.318146	-0.20267	-0.743057	0.903344
GSM950463	GSE38832	C	A	High	0.465949	0.127956	0.528697	-0.125818	-0.762786	0.616704	-0.180061	0.546737	-0.30159	-0.869971	-0.239741	-0.368096	-0.0590467	-0.957751	-0.562324	-0.975754	0.683493	-1.02612	0.736704	0.0103547	-0.200344	-0.272495	-0.273689	0.674638	0.358367	-0.86734	-0.572043	-0.321228
GSM950464	GSE38832	C	C	Low	-0.155877	0.96045	1.07024	0.984158	0.0715565	2.03443	0.763497	0.932169	0.314002	-1.79108	0.498863	0.567943	0.866385	-2.01903	0.618966	0.577532	0.474012	0.560942	-1.11857	0.991851	0.246828	-0.406632	0.835917	0.61271	1.09663	0.80236	0.320208	-0.408726
GSM950465	GSE38832	B	B	High	0.845103	0.652482	0.710376	0.972108	1.29381	0.66844	0.855588	1.40605	0.843051	-1.35355	1.39094	1.38772	1.26036	-0.0317433	0.592485	0.440854	1.4007	0.5434	1.5663	0.842136	0.611793	1.28641	1.14742	0.395943	0.811409	1.05508	0.492111	0.683509
GSM950466	GSE38832	A	A	High	-0.0796643	0.191636	-0.562457	0.550658	0.542159	0.505724	0.163163	1.27605	0.241732	-1.47861	0.608643	-0.0155024	0.687968	0.0720284	0.767428	-0.398568	1.23839	-0.77139	1.67003	0.629333	0.195526	0.29455	0.435855	-0.425465	0.396557	0.310291	0.0251197	-0.123047
GSM950467	GSE38832	A	C	High	-0.535793	0.978774	0.140546	0.0725857	0.0456114	0.0874939	0.565542	1.18553	0.182814	-1.19578	1.0627	0.529932	0.974418	0.445255	0.762676	0.225178	0.528607	0.326365	0.538322	0.610059	0.501344	-0.713932	0.692202	-0.104778	0.559308	0.449844	-0.224965	-0.13661
GSM950468	GSE38832	B	C	Low	0.718258	1.04832	0.295329	0.517333	0.736444	0.500307	0.433315	0.16827	0.405633	-0.983144	0.384543	0.0511487	0.269994	-0.731645	1.05587	-0.242624	-0.0955294	0.392439	0.230071	0.183759	0.04873	0.436011	0.203999	0.324887	0.213629	-0.134173	0.44101	-0.546954
GSM950469	GSE38832	B	C	Low	0.658708	1.07413	0.46654	0.23798	1.26963	0.847929	0.946131	0.348315	0.290248	-0.104788	0.298595	-0.274199	0.431023	-0.241304	1.32154	0.273232	-0.455353	0.118702	-0.133552	0.448952	0.286692	0.345616	0.392931	1.5797	0.261421	0.764588	0.0319006	-0.734706
GSM950470	GSE38832	A	A	High	-0.108283	-0.520827	-0.269787	-0.415657	-0.570975	0.944674	-0.34125	0.526443	0.347885	0.146363	0.24533	0.478914	-0.151576	-0.919621	-0.302777	-0.931211	0.681579	-0.747537	-0.0116213	-0.0314003	0.127197	-0.38508	-0.143892	-0.320645	0.435537	-0.525046	-1.44096	0.787435
GSM950471	GSE38832	C	A	High	0.268807	-0.51579	-0.586601	-0.816934	-0.886657	-0.291685	-0.814557	-0.81393	-0.502869	1.22135	-0.885044	-0.898236	0.059349	-0.757942	-1.3522	-1.2459	0.412411	-0.220619	-0.341835	-0.647677	-0.678173	-1.22239	-0.792174	0.118488	-0.468872	-1.33166	-1.75784	-0.167835
GSM950472	GSE38832	C	C	High	0.0883077	0.508374	0.944315	-0.442927	-0.120849	-0.695422	0.288329	-0.126749	0.15649	-0.568018	-0.430054	-0.56184	0.255907	0.649659	0.323353	-0.310288	0.564982	0.9723	-0.504839	-0.331796	-0.275753	-0.926895	-0.446275	0.296965	-0.486313	-0.460434	-0.050535	-0.882777
GSM950473	GSE38832	B	C	High	-0.752632	0.515066	-0.487835	0.3701	0.526505	0.39086	0.416855	1.29159	-0.133018	-0.90408	0.565024	0.159946	0.489816	0.992393	1.05055	0.104363	-0.244547	0.294261	0.779924	0.952528	0.472696	0.704483	0.605275	0.982317	-0.0809869	0.465416	1.009	0.364994
GSM950474	GSE38832	C	B	High	1.32791	0.253233	0.337193	-0.346464	-2.03408	1.02997	-0.191633	-1.13686	0.983643	-0.819592	-1.7511	-1.32376	-0.609404	0.704753	1.09048	-1.77912	0.6909	0.70026	1.63101	-1.38386	-0.651513	-0.666475	-0.470069	0.545962	-1.54422	-1.53649	-0.994728	0.414962
GSM950475	GSE38832	B	C	High	0.364387	0.941732	0.863852	-0.110003	0.288422	0.235961	0.927668	0.204372	0.490207	-1.04516	-0.0157522	0.346268	-0.138553	1.17218	0.166763	0.161945	0.06146	0.785827	0.767128	-0.524227	0.142263	0.218086	0.127443	0.718537	-0.0167514	0.464676	0.0355817	-1.13758
GSM950476	GSE38832	B	C	High	1.17669	1.60796	0.832635	0.993895	1.03163	1.13461	0.956304	1.35493	1.25474	-0.202362	0.844596	0.876841	0.916393	1.81444	1.91346	1.29029	0.70429	-0.389642	0.573899	-0.100024	1.19098	1.04091	1.27453	1.02809	0.447324	0.295965	2.55932	1.01452
GSM950477	GSE38832	B	C	High	0.4669	-0.379893	-0.409751	-0.31171	-0.510996	0.472497	-0.537411	0.447361	0.04021	-0.0434824	-0.624567	-0.419639	-0.444301	-0.172302	-0.0644727	-0.0693503	0.550418	-0.120888	0.755708	0.0243278	-0.566357	-0.168976	-0.307197	0.170494	0.296005	-0.635259	-0.776647	0.875236
GSM950478	GSE38832	A	C	High	-0.433468	-1.15744	-0.527389	-0.136572	-0.35953	0.477576	-0.218853	0.149399	-1.12279	-1.40962	-0.0142743	-0.270649	0.209176	-0.00913071	0.228479	-0.412963	1.21358	0.294228	0.688176	0.480803	-0.0212545	-0.00239775	0.115635	0.862388	0.263408	0.227	-0.946862	-0.174281
GSM950479	GSE38832	A	A	High	0.482479	-0.0226364	-0.30777	0.116476	-0.786579	0.110732	-0.0104816	0.0127095	-0.571076	-0.836284	-0.422873	-0.422677	0.178151	0.264357	0.785058	-1.419	-0.257015	-0.282406	-0.163645	-0.547863	-0.687004	-0.629944	-0.154054	0.673359	-0.241604	-0.213366	0.369861	0.459133
GSM950480	GSE38832	C	A	High	0.00451098	-0.276903	-0.65544	-1.33994	-1.43466	-0.382284	-0.631896	0.255747	-0.232831	1.09443	-0.90873	-1.65682	-0.708218	1.00688	-1.16758	-1.06883	-0.686031	-0.109222	-0.290783	-1.48027	-1.13379	-1.65789	-1.26581	0.456428	-0.838198	-2.3442	-0.714931	-0.902934
GSM950481	GSE38832	B	C	Low	0.651974	1.70611	1.49961	0.958496	-0.231211	0.913463	0.991862	0.982681	0.952426	-0.125408	0.522493	1.10447	0.686432	0.763895	-0.0791011	0.617165	-0.232782	1.248	-0.52541	1.06078	0.37169	0.181757	0.763821	0.525101	0.680212	1.21564	-0.0117935	-0.436554
GSM950482	GSE38832	C	B	High	-1.422	-1.18447	-2.43748	-0.969272	-0.690314	-0.734287	-1.667	-0.630144	-0.938017	-2.32076	-1.23568	-1.59042	-0.879501	-1.42193	-0.740694	-1.93025	-0.5982	-0.36474	-1.19313	-1.3952	-1.04885	-1.32551	-1.77548	-0.789285	-0.693428	-1.44271	-1.61744	-0.363106
GSM950483	GSE38832	B	C	Low	1.78798	1.24379	0.751591	0.371703	0.693416	1.31691	1.18655	0.881419	1.74781	-0.846725	0.329513	0.717648	0.546568	0.0675543	1.2306	0.567838	-0.121002	0.782124	1.67365	0.773228	0.370211	0.0668215	0.619548	1.34048	0.331439	-0.161875	1.7023	-0.41601
GSM950484	GSE38832	A	A	High	0.400717	0.730064	0.935728	1.02597	1.01418	0.427666	0.892933	1.03155	1.40866	-0.57443	1.328	0.971205	1.20015	-1.24096	-0.0681082	-0.101353	1.53074	-0.143467	1.43872	0.327838	0.958629	0.716301	1.00828	0.145113	1.41482	0.479981	-0.787798	1.79044
GSM950485	GSE38832	A	B	High	0.312292	-0.482607	-0.107297	0.0630785	-0.926449	0.564643	-0.776558	0.333428	-0.292723	-0.336818	-0.121811	-0.324381	-0.540145	0.147948	0.443256	-0.490737	-0.973091	-1.5766	0.129015	-0.399388	-0.361351	-0.638365	-0.49096	0.327948	-0.222568	-0.671422	-0.277994	0.726139
GSM950486	GSE38832	A	B	High	-0.504219	-1.35946	-1.38609	0.399798	-0.66014	1.27477	-1.31169	0.698517	-0.186973	-0.513927	-0.989852	-0.744955	-0.317495	-0.349417	0.781855	-1.73967	-0.0539164	-1.65386	0.792531	-0.229033	-0.771076	-0.0359651	-1.09937	-0.231847	0.236835	-0.634398	0.145592	0.258514
GSM950487	GSE38832	A	A	High	-1.27779	-1.23152	-1.73926	0.139174	-1.1627	0.966832	-0.753444	0.471191	-0.648286	1.10196	-0.39123	0.267173	-0.186057	-1.04652	-0.0694608	-0.774713	-0.547155	-0.24734	0.103312	0.505493	-0.288194	-0.0902134	-0.808519	-1.51499	0.256852	-0.519207	-1.15801	0.35924
GSM950488	GSE38832	C	A	High	-1.52036	-1.19543	-2.10729	-0.369569	-1.51075	0.89207	-1.333	-0.0563836	-1.49358	0.124506	-0.803271	-0.822555	-1.0841	0.253584	-0.644449	-1.59139	0.289444	-1.65046	0.506767	-0.881482	-1.10929	0.111773	-1.55161	-0.860941	0.208164	-0.997952	-1.17339	-0.675157
GSM950489	GSE38832	A	B	High	0.894104	-1.2144	-0.527148	0.183929	-0.422585	1.93483	-0.0418838	-0.468006	0.0250679	-2.70559	0.00521396	0.413672	-0.0285008	-1.79572	-0.0863008	-0.967097	-0.849002	-1.43692	2.12267	0.213609	-0.0596401	1.37615	-0.42158	0.114382	-0.348974	-0.974085	0.345989	0.37835
GSM950490	GSE38832	A	A	High	0.696397	0.274395	0.255506	0.0665419	0.390605	1.50145	-0.20682	0.782154	0.206671	-0.664413	0.506314	-0.00611097	0.421795	-0.441534	0.31574	-0.532845	0.384423	-1.73494	1.22541	0.37185	0.0715669	0.910976	0.349197	-0.234236	-0.409632	-0.557107	0.517825	0.812577
GSM950491	GSE38832	B	A	High	-0.198927	0.354395	-0.550966	-0.0829813	-0.116561	1.26454	-0.811605	-0.285055	-0.0993911	-0.588083	0.331548	-0.0937585	-0.0609404	-0.233754	-0.00776928	-0.360795	-0.559259	-1.428	1.76487	-0.528287	-0.442468	1.02591	-0.0928641	-2.02375	-0.066933	-0.675397	-0.0185177	-0.842154
GSM950492	GSE38832	A	B	High	2.02211	1.28768	1.04435	1.88836	1.05718	2.86835	1.60207	0.4141	2.1558	-0.991997	1.53601	1.68011	1.95706	-1.11079	0.951714	0.793475	0.51711	-1.1083	2.2204	1.23752	1.50712	1.74402	1.35935	0.503251	1.71537	0.752139	0.445676	1.23474
GSM950493	GSE38832	A	A	High	-1.11132	-0.237093	-0.925666	0.342994	-0.0196989	0.893232	-0.668152	0.00793579	-0.234568	-0.42423	0.302251	-0.305312	-0.246333	-0.236536	0.0969244	-0.00417203	0.792395	-1.38548	0.871779	-0.297353	0.138617	0.544261	-0.0470098	-0.340986	-0.307851	-0.328449	0.554171	1.08229
GSM950494	GSE38832	A	B	High	1.42663	-1.4939	0.169942	1.67189	0.522627	3.36772	1.02974	0.315804	1.22255	-2.71121	0.789309	0.727129	1.23972	-1.34299	0.633013	-0.663951	-1.5026	-2.64687	1.48109	0.800077	0.894798	1.96426	0.80436	0.249983	0.823323	-0.0610916	0.416617	1.81106
GSM950495	GSE38832	A	B	High	0.293411	0.974373	0.845442	1.69664	2.34219	3.17385	1.12508	1.0516	1.82443	0.51788	2.33164	2.01318	2.14698	-0.952391	1.7959	1.51539	0.299745	-0.0693896	1.25866	1.56874	2.42741	1.48681	1.98964	-0.105361	2.01662	1.91483	0.0303606	1.35144
GSM950496	GSE38832	B	C	Low	0.515553	1.32999	1.02446	-0.0709602	-0.469308	1.03156	0.457818	1.27838	0.650494	-1.02109	0.536709	0.344091	0.678547	0.678151	-0.0998586	-0.133534	0.1931	1.15111	1.53409	0.117936	0.273865	0.536727	0.513957	-0.00484874	0.421886	1.10138	0.0787984	0.122081
GSM950497	GSE38832	A	B	High	-1.1655	-2.47796	-2.22355	-0.0555103	-0.532565	-0.940695	-1.47242	-0.116178	-1.67113	-0.701073	-0.548721	-1.2839	-1.16282	0.528171	-1.55323	-1.16216	0.253042	1.57932	-0.309849	-0.76935	-0.122403	-0.940437	-1.21718	-0.00432377	-0.614847	-0.870324	-0.53774	0.929716
GSM950498	GSE38832	B	C	Low	-1.74393	-1.30829	-1.60149	-2.45175	-2.30467	-0.216475	-2.70768	-1.72726	-1.70976	-0.00868787	-2.14377	-2.68453	-2.27259	-0.638865	-0.897429	-2.6652	-0.548865	-1.25132	-0.821765	-1.41268	-1.68995	-1.59206	-2.30523	-1.12927	-1.70451	-1.93367	-0.439322	-1.13257
GSM950499	GSE38832	A	A	Low	-0.803334	0.131011	-1.11758	-1.18012	-0.863504	0.510185	-0.644354	-0.200209	-0.839607	-0.189382	-0.649512	-0.752641	-0.646945	0.0994439	0.341087	-1.28375	0.486297	-0.816476	-0.876136	0.0993431	-0.776784	-1.14368	-0.853891	0.95763	-0.523247	-1.20149	-1.71885	-1.82567
GSM950500	GSE38832	B	C	Low	1.06044	1.97403	1.56305	0.809569	1.1822	1.73742	1.24122	0.31503	1.65616	0.0834335	1.35932	0.845919	0.728072	1.10453	2.3039	0.695483	0.380653	0.13506	1.17427	-0.530977	1.15966	1.09988	1.68754	0.374363	1.3407	1.24464	0.90726	0.18187
GSM950501	GSE38832	A	C	Low	-0.00553252	0.655326	-0.972176	0.564141	0.480202	1.32662	-0.209922	0.339081	-0.399513	-0.230471	0.84277	-0.254936	0.297095	0.961367	1.67339	0.067255	0.393098	0.0109959	1.19587	-0.106714	0.513987	0.733649	0.473852	-0.109223	0.466856	0.313364	-0.208248	0.340992
GSM950502	GSE38832	A	C	High	-0.506396	-0.00445929	-0.705106	-1.08044	-1.27437	0.108099	-0.958759	-0.294168	-0.669087	0.468907	-0.716923	-1.10376	-0.864631	0.462173	0.862606	-0.625106	0.823034	-0.857263	-0.0743851	-1.65691	-0.643768	0.0060241	-1.04244	0.297926	-1.19352	-1.38685	-0.403487	-1.92065
GSM950503	GSE38832	A	C	Low	2.15179	1.66229	0.71882	1.16537	1.23235	1.91884	0.55355	0.863488	2.45989	1.11342	1.16851	1.0617	0.738349	-1.14882	1.91192	0.549461	-0.205038	-0.625168	1.45938	1.40946	1.34867	1.20745	1.166	1.05658	-0.00142919	0.290708	1.42617	1.78666
GSM950504	GSE38832	A	A	Low	-0.737531	-0.425581	-0.889814	-0.0438385	-0.515229	1.14131	-0.619363	-1.75151	-0.394246	0.447399	-0.342828	-1.1532	-0.461415	0.342943	1.33458	-0.871492	-0.424391	-0.769649	-0.264577	0.176532	-0.284295	-0.805788	-0.448616	-0.470467	-0.479463	-1.15666	-0.680913	0.401492
GSM950505	GSE38832	B	C	Low	-0.647299	0.877839	0.213917	-0.00857983	0.93752	0.477743	0.0769943	1.39793	0.15397	0.882224	1.18131	0.530476	1.23058	-0.599172	1.46655	0.995074	-1.76617	0.0129682	-0.306857	1.98899	1.1628	1.53743	0.965559	0.753626	0.279791	0.709488	2.44766	0.723811
GSM950506	GSE38832	B	A	Low	-1.51148	0.0824122	-1.65972	-1.89138	-1.09925	0.289252	-1.73126	0.346165	-1.00791	1.81424	-0.928948	-0.681948	-0.95921	-0.534128	-0.421334	-1.86753	0.962662	-1.10073	0.357602	-1.24605	-0.647509	0.511774	-1.55803	-0.752478	-0.346311	-1.49231	-0.608939	-0.713398
GSM950507	GSE38832	A	A	High	-0.180572	0.178658	-0.274784	-0.210807	-0.0129053	1.23895	0.202463	0.792258	-0.11768	-1.07629	0.40422	0.230173	0.72669	-0.00479311	0.298346	-0.827775	0.771974	-0.424548	-0.132536	0.00914319	0.19943	0.642744	0.0484275	-0.438032	0.488008	-0.599909	-1.44907	0.258708
GSM950508	GSE38832	B	A	Low	-0.951624	-0.145522	-0.212292	-0.827498	-0.821951	-0.745686	-1.42254	-1.49223	-1.19146	0.825731	-1.15444	-1.71259	-1.51401	-2.71437	-1.35032	-1.0741	-0.0794545	0.269439	-0.00778999	-1.09068	-1.02315	-0.746104	-1.00459	-1.05229	-0.719232	-0.139678	-1.13031	-1.74373
GSM950509	GSE38832	A	C	High	-0.619819	-0.0330846	-0.237044	-0.716244	-0.311344	-1.03406	-0.106713	-2.22836	-0.682074	1.41976	-0.668783	0.556038	-1.02784	-1.23625	1.01295	-1.11344	-1.58331	1.49861	-1.64606	-0.564608	-0.344951	-0.337897	-0.45985	-1.52702	0.113287	0.347812	-0.783066	-0.943029
GSM950510	GSE38832	B	C	High	-0.511289	-0.333965	-0.148222	0.641184	0.553057	-0.379165	0.186833	0.155148	-0.415709	0.207925	-0.638705	0.268898	0.247321	0.397457	-0.251857	0.306402	-0.508905	0.529078	-0.760854	0.817501	-0.263172	-0.410693	-0.345539	-1.06564	-0.193147	1.09793	0.83722	0.581291
GSM950511	GSE38832	A	C	High	-1.36551	-0.443721	-1.21053	-1.50297	-1.10061	-0.734714	-1.79376	-0.210948	-1.06747	0.667724	-1.65372	-0.151008	-0.97237	-2.21559	-0.378432	-0.811608	0.375034	-0.0908651	-2.0952	1.85056	-1.12285	-1.69849	-1.06687	3.09046	-1.47176	0.390453	-0.671811	0.598892
GSM950512	GSE38832	A	C	High	-0.539658	0.10772	-0.176242	-0.31858	-0.875396	-1.17456	-0.525183	-1.01262	-0.321556	0.501667	-1.42076	-0.938131	-0.429311	-0.146719	-0.0194174	-0.894855	0.806655	-1.94598	-1.60712	-0.00756841	-0.815613	-1.42296	-0.911613	0.311978	-1.46387	-0.0726918	0.190264	-1.37614
GSM950513	GSE38832	A	C	High	0.0792399	-0.147354	0.519018	-0.336269	-0.575518	-0.110478	-0.190419	-0.842238	-0.642184	-1.0918	-1.05299	-1.28637	-0.593933	0.22179	0.616353	-0.684281	-1.87106	0.720254	-1.21232	-1.35841	-0.815506	-1.03378	-0.29018	0.900951	-1.35612	0.0494356	-0.446453	-1.15977
GSM950514	GSE38832	C	C	High	-0.86231	-0.266026	0.0857218	-1.15294	-0.687616	-1.35562	-0.591705	-0.433028	-0.884112	0.692327	-0.605126	-0.507225	-0.602236	0.163322	-0.894053	-0.810915	0.0472319	-1.54666	-1.87849	-0.508766	-1.08951	-1.55292	-1.08864	0.905399	-0.663201	-0.126261	-0.80703	0.18166
GSM950515	GSE38832	B	A	High	-1.5098	-0.302174	-1.01065	-1.5494	-1.62194	-0.728776	-1.96501	-0.838099	-1.46544	0.31588	-1.52806	-1.94188	-1.37976	-0.353034	-0.933185	-1.26537	0.448878	-1.37787	-1.33459	-0.907487	-1.59792	-0.469205	-1.92553	-0.763821	-1.26998	-1.29828	-0.171695	-2.27421
GSM950516	GSE38832	C	C	High	-0.168082	0.398535	0.93093	-0.546699	-0.449194	-0.0661675	0.0690908	-1.46321	0.168026	1.70948	-0.952147	-0.59005	-0.214831	0.316805	-0.992497	0.409945	-0.654189	1.37333	-1.59362	-0.962365	-1.23497	-0.801944	-0.296456	-0.901747	-0.142	0.223344	-0.0406345	-0.30515
GSM950517	GSE38832	A	C	High	-0.326464	1.31651	1.65733	0.730209	0.383233	0.345066	1.2674	0.20308	0.720806	0.932447	0.00338933	0.332416	0.525507	1.78135	1.21479	1.41917	-0.320029	0.929003	-1.29308	0.33942	-0.103615	0.102873	0.807415	-0.165092	0.461284	1.26184	-0.397266	-1.55047
GSM950518	GSE38832	B	A	High	0.609879	0.516536	0.0520051	-0.22086	-0.303821	-1.52827	-0.315607	-0.728811	0.230708	0.88367	-0.86313	-0.798684	-0.526937	0.17195	-0.685313	-0.0336657	0.457979	-0.876534	-1.25662	-0.975757	-0.482415	-1.23974	-0.734181	-0.45056	-0.0943609	0.307206	-0.437849	-1.45699
GSM950519	GSE38832	B	A	High	-0.710552	-0.524734	-0.675682	-2.16389	-1.10714	-2.62782	-1.72806	-1.93562	-1.23129	0.676094	-1.42597	-1.67045	-1.26445	-0.640968	-1.21994	-1.80901	-1.26502	-0.625473	-1.22715	-1.98898	-1.23761	-0.61983	-1.59719	-0.637521	-0.955449	-0.470329	-0.869009	0.0641431
GSM950520	GSE38832	A	A	High	-0.120125	-0.500825	0.161472	-0.547618	-0.548492	-1.56344	-0.575929	-1.69513	-0.77074	0.264465	-1.12913	-0.595114	-0.466148	0.0517372	-1.27426	0.03119	-0.779243	0.706105	-1.44704	-0.949522	-0.684084	-0.990648	-0.250414	0.441959	-0.791856	-0.155679	-0.968039	-0.843341
GSM950521	GSE38832	A	C	Low	0.785488	1.75809	2.64108	1.00073	0.809628	0.814556	1.89481	0.876565	0.732278	1.13355	0.904892	1.32414	1.10788	0.761099	0.675209	1.27671	-0.908352	0.700477	-0.536719	0.684866	0.515449	0.170482	1.46157	0.002131	0.978818	2.05649	1.06386	-0.0245846
GSM950522	GSE38832	C	A	High	-0.922779	-0.463616	-0.832228	-2.09455	-0.754356	-1.19219	-1.58065	-1.25577	-1.05711	1.83831	-1.45852	-1.30872	-1.03693	-0.416013	-1.65176	-1.42873	0.0970122	0.388134	-1.27908	-1.59605	-1.24437	-0.894299	-2.1048	-0.519655	-1.25307	-0.2535	-0.0449962	-0.975094
GSM950523	GSE38832	A	C	High	0.894801	1.21267	1.21088	0.492635	0.582553	-0.464989	0.731171	0.428542	0.151091	0.408158	0.249159	0.656176	0.111138	2.12472	0.940774	1.18581	0.944757	-0.406412	0.925263	0.61217	0.332994	0.471873	0.832301	-0.804425	-0.046909	0.812948	0.159646	0.840196
GSM950524	GSE38832	C	B	High	-1.24692	-1.72736	-0.811183	0.947978	0.82971	-0.941021	-0.209976	0.785524	-0.690181	0.0554415	0.775263	0.358894	-0.15146	0.628004	-0.22161	1.19952	-0.0132079	1.56208	-1.63565	0.257422	0.717731	-0.568224	0.470284	-0.593391	0.587457	0.310804	0.281671	0.830564
GSM950525	GSE38832	B	C	High	0.0873425	-0.286366	-0.102989	0.161985	0.331611	-0.291092	-0.0532626	-0.46883	-0.620653	0.327357	-0.138941	0.32483	-0.255112	0.855186	-1.33491	0.156661	-0.468307	0.279205	-0.682861	-0.0424932	0.0791582	-0.721022	-0.149265	0.470791	-0.0626986	0.309215	-0.473644	0.425215
GSM950526	GSE38832	C	A	High	0.695724	-0.207395	-0.0339339	1.01735	1.59835	0.566767	0.765447	0.379227	0.375412	1.1623	0.890692	1.33606	0.902797	-1.53804	-0.269315	1.54874	0.33333	-0.118323	-0.50483	0.73983	0.971643	0.731604	0.970515	0.62977	0.136145	0.923686	0.0400175	0.890247
GSM950527	GSE38832	C	A	High	-0.480653	0.32215	0.164394	-0.981852	0.0441464	-0.719636	-0.422753	-0.0552355	-0.309677	1.995	-0.459104	-0.412728	-0.266588	0.37119	-1.06465	0.450641	0.635631	-0.200722	-0.718642	0.490234	-0.739012	-0.296778	-0.0630115	-0.683491	-0.237613	0.270402	0.466947	0.343564
GSM950528	GSE38832	C	C	High	1.63634	0.528021	1.70233	0.270291	-0.175143	-0.735112	1.16642	-0.569036	0.599635	0.360597	-0.186678	0.400843	0.307089	0.268896	-0.354452	0.160177	-0.164503	0.116906	-0.092654	0.157878	-0.398764	-0.277032	0.187817	-0.099761	-0.179073	0.418429	-0.730417	-0.232576
GSM950529	GSE38832	B	C	High	0.312646	0.514603	-0.248492	-0.115625	-0.240996	-0.400924	-0.0661083	-0.851162	-0.27642	0.460206	-0.92937	-0.976887	-0.129886	0.837184	0.233234	-0.107357	-0.200142	0.792332	-0.254405	0.198947	-1.01662	-0.445911	-0.276144	-0.879517	-0.600983	0.468991	-0.186865	-0.0392073
GSM950530	GSE38832	C	A	High	0.328303	0.270251	0.0731722	0.808172	1.03668	0.00495811	-0.0901249	0.990183	-0.107532	0.767074	0.432761	0.28799	0.216492	0.271971	-0.508347	0.717242	0.676819	-1.62406	0.590034	0.182438	0.717137	1.43849	0.402049	-1.60604	-0.414268	-0.00963054	0.394717	1.53499
GSM950531	GSE38832	A	B	High	1.53055	0.533903	1.60254	2.46466	2.41096	0.479422	1.70511	1.11049	1.10862	-0.425408	1.5967	1.53253	1.94154	0.797417	0.751417	2.54683	0.217857	-1.33388	1.30605	1.9124	2.12438	1.89757	1.96142	-0.463639	1.50059	1.78239	2.66182	2.79059
GSM950532	GSE38832	A	C	Low	0.995456	1.39823	2.08581	2.18134	1.7824	0.608994	1.79914	0.773036	1.50017	0.459651	1.55604	1.9931	1.56223	0.361088	1.67752	1.94411	0.531271	0.545674	-0.176036	0.780925	1.25328	0.193803	1.86744	-0.106486	1.43777	2.29388	0.0221509	0.286391
GSM955440	GSE39084	A	C	High	-0.831515	0.872976	0.450413	-0.734181	0.105419	-0.421457	-0.334847	-0.187194	-0.270121	0.16983	0.230133	0.42325	0.529672	0.554598	-0.370362	-0.336474	-0.172092	0.941421	-0.878331	-0.11767	-0.215635	1.01339	0.299507	-1.53215	0.652868	0.675	-0.128171	-0.431745
GSM955441	GSE39084	C	A	High	-0.355459	-0.206926	-0.065914	0.466146	-0.291131	1.90815	-0.180631	0.785198	0.258568	0.87813	0.848069	0.809577	0.372598	-2.01365	0.529015	0.20047	-0.314259	-1.29999	0.0676224	0.491466	0.65309	0.447271	0.35933	-0.0423701	-0.156428	0.480677	0.522697	1.78171
GSM955442	GSE39084	B	C	Low	-0.577303	0.578424	-1.44679	-1.31679	-0.440306	-0.00667962	-0.350609	-0.583796	-1.0414	-0.0823052	-1.26255	-0.637277	-1.42317	-0.148084	0.802227	0.138915	-4.09539	0.877242	-0.0767383	-0.600933	-0.593952	-0.843368	-0.822374	-0.767494	-1.05386	0.0169056	-0.2854	-0.0313196
GSM955443	GSE39084	A	C	High	0.958638	-0.61664	-0.330269	-1.49501	-1.34462	-0.397524	-0.914677	-0.812747	0.0123886	0.445168	-0.727229	-0.553777	-0.250915	-0.33383	-0.962902	-0.315476	-0.64555	1.12239	-0.0454538	-1.17526	-1.17669	-0.86515	-0.950189	1.16971	-1.41864	-1.27676	-0.579099	0.769174
GSM955444	GSE39084	A	C	High	1.42248	0.573287	1.45729	0.937567	1.68081	1.47568	1.13974	1.23631	0.724243	0.640948	1.3493	1.40757	2.05852	-0.40895	0.672496	1.43771	-0.0459053	0.703287	0.266505	0.829517	1.27514	1.90287	1.19058	0.880216	1.75796	1.49931	0.110801	0.682247
GSM955445	GSE39084	A	A	High	-0.685084	-0.839889	-0.95296	-0.0155577	0.417609	0.0175299	-0.528756	1.05716	-0.851857	-0.0694303	0.646298	0.0566713	-0.0183115	-0.14396	-0.855796	-0.236304	1.87539	-0.327251	-0.208939	1.17769	0.101889	-0.153449	-0.0402643	3.43406	-0.75482	0.169644	-1.09091	0.884743
GSM955446	GSE39084	A	B	High	0.397426	-0.820858	-0.712771	1.93652	1.71744	1.40974	1.06158	2.34641	1.29567	-1.05264	2.33552	2.00202	2.24264	-0.391076	-1.10493	2.02075	2.44447	0.873828	0.800253	2.05336	2.39	1.89777	2.03474	1.19153	1.74223	1.45079	-0.3965	2.2812
GSM955447	GSE39084	A	B	High	1.13918	0.649716	0.387525	1.95871	1.08343	2.36158	1.47417	0.47393	0.821466	0.0683243	1.56266	1.05912	1.51049	-1.3635	1.07392	0.812467	-0.573553	-0.621196	0.919997	1.41797	1.40548	1.08192	1.02169	0.527974	1.80041	1.62652	-0.347245	1.74296
GSM955448	GSE39084	C	C	High	2.29573	2.38884	3.16117	2.19576	1.69201	1.67932	3.05025	1.9865	2.76044	0.359705	2.02299	2.84887	2.96752	0.566779	1.42667	2.74565	2.25639	0.510254	0.378845	1.13721	2.33988	1.01325	2.32769	1.81172	2.41913	3.0023	-0.458838	0.766408
GSM955449	GSE39084	A	C	Low	-0.825868	-0.147771	-0.602972	-0.550736	-1.13039	0.899056	-1.18231	-0.389227	-0.730384	0.507471	-0.807373	-0.628691	-0.760943	-0.542847	0.136847	-0.822892	-0.26229	-1.3446	0.926266	-0.353795	-0.166582	0.105703	-0.940484	-0.762051	-0.170117	-0.593859	-0.119396	0.72721
GSM955450	GSE39084	C	A	High	0.706458	-0.191428	-0.203047	0.903147	0.161955	-0.308559	-0.269651	-0.286241	0.436743	-0.227686	-0.204232	-0.193237	-0.187624	-0.218969	-0.457573	-0.315674	-0.252597	0.463688	1.27693	-0.401015	-0.0248387	0.409057	-0.153628	0.11326	0.0970337	0.248357	-0.16698	1.60658
GSM955451	GSE39084	B	C	Low	-0.169547	-0.0986728	-0.892548	-0.499754	0.209768	0.380097	-0.747472	0.273589	-0.165127	0.257887	-0.0885591	-0.539279	0.0618184	-0.116935	-0.553071	-0.739243	0.155071	0.124387	-0.00527362	-0.0851771	-0.690775	0.0158608	-0.715256	0.569931	-0.334054	0.253163	-0.600169	-0.561472
GSM955452	GSE39084	B	C	Low	0.256333	0.450714	-0.316169	-0.651582	-1.05994	-0.0321595	-0.396545	-0.723446	-0.188139	-0.594807	-0.87999	-0.803671	-0.445224	0.756361	-0.0479635	-0.908372	-0.387622	-1.05511	1.64987	-0.00679892	-0.525681	0.246067	-0.80846	-0.431609	-1.04467	-0.592448	-0.547622	-1.85396
GSM955453	GSE39084	A	A	High	-0.168521	-0.697148	-0.768549	0.293357	-0.423615	-0.614167	-0.543098	-0.629299	-0.511623	0.132517	-0.321667	-0.876606	-0.211252	0.93761	-0.819442	-0.0942439	0.536823	-0.256414	-0.304638	-1.58745	0.102884	-0.796937	-0.461821	-0.0327684	0.0208453	-0.92935	-1.07113	-0.000680623
GSM955454	GSE39084	B	A	High	-1.11048	0.30185	-0.405254	-0.0303465	-0.512141	0.203419	-0.503025	0.106289	-0.636743	1.00042	0.225599	-0.621586	0.225236	-2.00786	0.974844	-0.00914594	1.0207	0.211788	-1.58456	0.971395	-0.189146	-0.424431	-0.316556	-1.45688	0.418505	-0.0520585	0.456488	0.29447
GSM955455	GSE39084	A	A	High	-1.66509	-0.198901	-1.68867	-0.56899	-0.355982	0.382226	-0.629951	-0.407798	-0.772356	-1.17291	-0.785212	-1.66258	-0.974447	1.27262	0.358603	0.144548	-2.07526	-0.261688	-0.515998	0.1257	-0.332855	-1.35746	-0.544013	-1.64027	-1.20587	-0.586653	-0.313781	-1.50544
GSM955456	GSE39084	B	C	High	-1.36014	-0.527606	-0.612356	-1.67891	-1.40962	-0.810274	-1.6446	-0.702069	-1.2468	0.853161	-1.00833	-1.24027	-0.748878	0.206256	-1.20574	-1.4673	-1.46879	-0.361027	-0.0708353	-1.2517	-1.23201	0.0151876	-1.69106	-1.72724	-1.16115	0.109558	-0.69182	-0.694099
GSM955457	GSE39084	C	A	High	0.455138	-0.200741	0.385748	2.03161	1.42271	0.0763015	0.69204	2.3306	1.43912	0.682815	1.79484	1.05409	1.18403	0.291655	1.61277	1.35767	3.60852	1.85872	0.00788175	1.93533	2.15177	1.15273	1.6747	3.62957	1.60571	1.50045	0.637684	1.84606
GSM955458	GSE39084	C	C	High	2.03677	1.59764	1.73032	0.0245029	0.607495	0.00873162	1.3712	0.0729127	1.81483	-1.17309	0.457449	0.939228	0.381565	-0.35822	-0.030307	1.16382	0.0030481	1.31469	0.511243	0.825454	0.453532	-0.000826781	1.02732	0.876792	0.864011	0.945519	0.836545	-0.292186
GSM955459	GSE39084	B	C	Low	-1.5284	-0.65569	-0.868618	-0.499005	-0.749339	-1.07458	-1.5081	-1.46105	-1.29679	-0.148111	-1.37643	-1.07943	-1.49444	-0.998941	-0.937897	-0.762852	-1.52518	0.370085	-1.58423	-0.415165	-0.767259	-1.60665	-0.831103	-1.27651	-0.861577	-1.15791	-1.16518	-1.50603
GSM955460	GSE39084	B	C	Low	0.785342	1.48115	1.72277	0.632912	0.690798	0.288576	1.09703	0.70776	0.931257	-0.291409	0.681492	1.07835	0.365022	0.693081	0.792379	0.271569	-1.26308	-0.337232	1.07739	0.144861	0.680148	-0.301701	0.909887	1.29478	0.394374	0.352516	1.17978	-0.679906
GSM955461	GSE39084	B	C	Low	-0.482378	-0.247751	0.0414856	-0.565823	-0.467187	-0.792579	-0.139561	0.0455933	-0.696105	-0.226441	-0.406409	-0.503436	-0.492338	-0.501304	-0.95809	-0.505558	-0.225579	0.633799	-0.391064	0.745339	-0.813588	-1.19503	-0.50219	-1.1921	-0.296584	-0.00224714	-1.5782	-1.06096
GSM955462	GSE39084	B	C	Low	-1.92248	-0.937205	-0.914321	-0.738	-0.581269	0.266401	-1.13713	-1.22348	-1.14712	-1.08809	-0.680871	-0.466527	-0.573375	-2.08055	0.672353	-0.949173	-1.59272	0.375637	-3.6111	-0.0687265	-1.10006	-0.943924	-0.809465	-0.173847	-1.49416	-0.152001	0.29991	-1.25855
GSM955463	GSE39084	A	B	High	-0.656221	-0.970799	-1.0287	0.157117	-0.45889	-0.772225	-0.0498308	-1.28788	-0.94805	-0.971826	-0.896018	-0.797725	-0.419529	-0.707246	-0.309627	0.73666	-0.412599	1.01104	0.730594	0.149166	-0.128692	-0.573646	-0.232371	0.0378247	-0.0784805	-0.552457	-1.3327	-0.498918
GSM955464	GSE39084	B	C	High	-0.382948	0.472924	-0.87812	-1.60946	-0.91451	-0.745275	-0.241045	-0.0525834	-0.827092	0.22788	-0.681434	-1.17223	-0.931419	1.63058	-1.11494	0.641138	-0.41742	1.10468	0.781276	-0.625377	-0.310632	-0.622024	-0.253418	-0.338803	-0.889627	-0.378922	1.44361	0.14754
GSM955465	GSE39084	B	A	Low	-1.25551	-0.628319	-1.25853	-2.18025	-1.76249	-1.10381	-1.90052	-1.7821	-1.402	0.631146	-1.49117	-1.55218	-1.96561	0.894426	-0.633695	-2.36441	-0.348669	-1.15211	-1.0247	-0.442272	-2.11055	-0.673506	-1.90701	-0.86699	-1.63504	-1.33003	-0.677861	-0.766486
GSM955466	GSE39084	B	C	High	0.452422	0.505807	0.413531	1.14665	1.34124	0.105292	0.846875	1.15066	0.629832	-0.325346	1.40451	0.826067	1.04382	0.804777	1.18184	1.01453	0.510146	0.665778	0.363925	1.55431	1.28895	0.792187	1.63442	-0.201886	0.928274	0.345687	0.801881	1.01238
GSM955467	GSE39084	B	C	Low	0.160628	1.28261	1.19383	-0.16404	0.367112	-0.0457658	0.83947	0.800676	0.300655	0.0580613	0.449186	0.459635	-0.0348665	0.321945	0.773008	0.287443	0.767812	0.990164	0.372523	-0.464655	-0.185999	-0.287253	0.151386	0.381649	0.0147817	1.00064	-0.112991	-0.52569
GSM955468	GSE39084	B	C	Low	-1.67221	0.793963	-0.819937	1.07248	0.886703	0.117297	-0.0308947	0.495573	-0.255416	-1.76009	0.784822	0.398477	0.158268	-0.0205476	1.24082	0.926124	-1.45104	-0.145595	1.06133	-0.156262	1.03039	1.11902	0.738197	-0.530938	0.092878	0.771187	3.04836	0.536332
GSM955469	GSE39084	A	B	High	0.684866	0.949983	1.17164	1.1898	1.02205	1.03494	1.19049	1.88471	1.16134	-0.852193	0.41392	0.816535	1.14629	0.896376	1.18699	1.12233	1.64868	-0.648097	0.18416	1.81806	0.0665439	0.910294	0.800867	-0.185562	0.719033	1.47283	1.78341	0.160518
GSM955470	GSE39084	B	C	High	0.631243	0.95623	1.49829	0.348791	1.62896	0.941667	1.57144	0.221699	1.12764	1.11123	1.29795	1.37184	1.68141	0.315087	0.837034	1.09072	-0.44802	0.0305488	-0.633816	1.14477	1.39922	0.369421	1.57959	-0.861708	2.05034	0.904304	-0.871929	-0.645129
GSM955471	GSE39084	B	C	High	-0.160178	1.39765	1.14677	1.65706	1.94587	0.904797	1.68889	1.8378	0.906381	-0.18027	1.85989	1.6496	2.10562	0.0793069	1.66495	1.95524	0.946104	0.0316678	0.36104	2.25086	1.9281	0.775455	1.67741	-0.467204	1.58923	2.1074	1.39844	0.259527
GSM955472	GSE39084	A	C	Low	1.13577	1.94451	1.54457	1.38469	2.32937	0.763421	1.52494	1.02238	1.67448	-0.089935	1.3855	1.20261	1.24	0.0461139	1.52759	1.53763	1.33988	0.645772	1.9768	2.04609	1.1365	1.47859	1.76684	0.146029	1.34334	1.62613	2.65608	0.67924
GSM955473	GSE39084	A	C	Low	0.243482	1.61781	1.62486	0.592375	1.31755	0.520078	0.669015	0.914316	0.807808	0.348445	0.909072	0.539013	0.852687	0.933177	0.958673	0.587009	-0.582649	0.887703	0.0779247	0.391471	0.264287	-0.0699334	0.845976	-0.194808	0.630811	1.42264	-0.502169	0.221935
GSM955474	GSE39084	C	B	High	0.476436	-0.431972	-0.120072	-0.719464	-1.23435	-0.335089	-0.0634473	-0.919191	0.129061	0.141074	-0.980754	-1.00131	-0.879706	1.76121	0.16391	-0.180793	-0.035778	-2.06815	-0.302379	-1.60865	-0.578892	-1.03667	-0.904961	-1.08235	-1.18816	-1.79315	-0.429294	-0.810401
GSM955475	GSE39084	C	B	High	0.215733	-2.82047	-0.869265	0.287566	-0.465799	-3.14807	0.896909	-1.50316	-0.447669	-3.33525	0.59088	0.76887	-0.578199	0.477081	-3.00279	1.01239	-1.51817	-0.271797	1.13353	-1.42835	0.480363	1.8651	0.297141	3.13789	0.828334	0.375305	-0.182088	-0.381933
GSM955476	GSE39084	A	B	High	1.42858	-0.388053	0.844163	1.72548	-0.0708099	2.42719	0.843951	-0.186583	1.31422	-0.518024	0.330492	0.392234	0.803582	-1.33938	0.442191	-1.15111	1.48561	-1.88246	2.29187	-0.224497	0.694754	1.7205	0.301533	-0.0288279	0.160596	0.273085	-0.794922	1.31395
GSM955477	GSE39084	C	A	High	-0.733319	-1.52738	-1.07624	-0.640554	-0.596071	-2.14372	0.234756	-1.77312	-0.819041	0.827053	-1.52176	-0.313889	-0.0439408	0.966698	0.438539	0.0312006	-0.613945	-0.0233491	-2.38519	-0.283019	-0.355221	-0.445568	-0.928191	0.166955	-0.541687	-1.07827	0.53758	-1.00907
GSM955478	GSE39084	A	B	High	-0.405198	-0.947943	-0.85375	-1.56891	-1.96643	-0.512625	-0.796937	-2.14279	-0.43416	-0.429659	-1.78665	-0.343127	-0.773128	-0.0493134	0.550322	-1.73139	-0.27795	-0.342275	-1.01941	-1.28452	-1.6854	-1.15162	-1.48137	-0.374639	-1.28819	-1.78692	-0.964449	-1.33389
GSM955479	GSE39084	A	C	Low	1.32932	1.75327	1.1034	-0.384494	0.778661	-0.0699	0.267618	0.936838	0.57557	0.896136	0.320168	-0.246326	-0.0294757	1.11599	1.12593	0.292012	2.01444	-0.758729	0.892428	-0.0203784	0.109063	0.819566	0.579885	0.577945	-0.124588	0.37574	0.498937	-0.452441
GSM955480	GSE39084	C	A	High	-0.554957	-0.0287726	0.194285	-0.742058	0.688333	-0.233513	0.215653	-0.243567	-0.393079	2.01951	-0.101659	-0.0934322	-0.0408375	-1.13224	-1.71433	-0.472172	1.06454	-0.684335	-0.201567	-1.17664	-0.628669	-0.304509	0.13297	-0.333276	0.595762	-0.88684	-0.810817	-0.147707
GSM955481	GSE39084	C	B	High	-0.849026	-1.69333	-0.781032	-0.592174	-0.241863	-1.19181	-0.591615	-0.687333	-0.438375	-0.191646	-0.550488	0.312232	-0.737312	0.279936	-2.20001	0.297326	0.117971	-0.637278	-0.477042	-0.556223	-0.453263	-1.67326	-0.355559	-0.388451	-0.248281	-1.24473	0.958612	0.576619
GSM955482	GSE39084	B	A	High	0.197037	0.419628	-0.371921	-0.712913	-0.601752	-0.943352	-0.546915	0.0731518	0.140145	1.12518	-0.0935288	-0.659893	-0.762395	-1.76538	-1.07578	-0.507362	-0.0727448	-0.18481	-0.720073	-1.08402	-1.01381	-1.02916	-0.420508	0.103776	-1.12915	-1.48138	0.0492776	-0.463521
GSM955483	GSE39084	B	C	Low	0.679691	1.52028	0.820345	-0.849747	0.160832	-0.225123	0.305298	0.273853	0.645541	0.636119	0.109042	0.152054	-0.0146992	-0.107707	0.828671	0.364649	0.0973128	-0.350524	0.434801	0.155208	-0.580448	-0.112287	0.393353	-0.327806	-0.425078	0.170278	0.55448	-0.599395
GSM955484	GSE39084	B	A	Low	-0.562306	-0.34501	-0.479975	-0.884195	-0.408937	0.0120345	-1.28107	-0.302263	-0.893174	-0.206005	-0.710352	-1.29541	-0.551826	1.02646	0.230411	-0.97824	0.45225	-0.306541	0.821028	-0.930553	-1.11572	0.315879	-0.688882	-0.58801	-0.632375	-1.43537	-0.90288	0.278629
GSM955485	GSE39084	C	B	High	3.98679	0.244705	1.09988	0.0553513	-0.07649	0.128789	0.405305	-0.778762	3.96935	3.01049	0.0500737	1.17254	0.11275	0.855137	-0.789903	0.1371	0.374632	-0.0949641	0.946949	-0.654625	0.435052	0.102157	0.295667	1.86026	-0.692564	-0.501652	0.220498	0.063241
GSM955486	GSE39084	C	B	High	0.437317	-0.856361	0.297974	-0.071436	0.144205	-0.448892	0.0562918	0.482413	-0.308367	0.397345	-0.0672958	0.020896	-0.630853	-0.394481	-0.672229	-0.527846	0.550265	0.370318	-0.377145	-0.396291	-0.00330043	-0.386455	0.0249795	1.40353	-0.379694	-0.450589	0.129729	1.15907
GSM955487	GSE39084	C	B	High	0.852955	0.934899	1.87233	1.9988	1.39446	1.84422	2.04574	1.71126	1.22046	0.426237	2.11349	2.33216	2.10256	-0.860004	1.01737	0.803797	1.47524	1.98263	1.14728	1.24298	2.39859	1.99781	1.86633	1.12552	1.76931	2.19917	0.93337	2.26934
GSM955488	GSE39084	B	C	High	3.34717	2.53888	2.98792	2.46028	0.716757	0.447369	2.11537	0.951173	4.39688	0.40436	0.963405	1.4894	1.31605	-0.616552	2.22042	0.580384	0.374256	1.13348	1.44738	-0.122001	1.13147	0.529607	1.47183	1.9214	1.06299	1.34517	-0.227645	0.665258
GSM955489	GSE39084	A	A	High	0.771305	-0.199546	0.294525	0.404219	0.320442	0.818392	-0.285371	0.416585	-0.0287878	0.312433	0.0748587	-0.0138718	-0.14627	0.334149	-0.415683	-0.176514	0.0154224	0.0394401	0.649359	-0.190075	-0.119748	0.0495052	-0.0815362	1.18803	-0.255149	-0.804925	0.922819	1.20602
GSM955490	GSE39084	C	A	High	0.0521347	0.180256	0.113622	-0.162158	-0.971971	-0.658303	-0.232708	-1.57884	-1.0699	-0.265459	-0.885242	-0.644078	-0.769867	0.305151	-1.14909	-0.492258	-1.00821	-1.12731	0.548767	-1.81602	-0.48575	-0.434627	-1.07871	0.183444	-0.367067	-1.23772	-1.15589	-1.2074
GSM955491	GSE39084	B	A	High	1.33384	1.22916	1.11488	0.960354	0.633156	1.11715	0.806163	0.86532	1.12771	1.5709	0.617405	1.33018	1.02639	0.356494	0.714568	0.52297	0.622996	0.171752	1.82542	0.228005	0.487594	1.48299	0.680249	0.883138	0.273278	0.0819078	0.841478	0.878719
GSM955492	GSE39084	C	A	High	-1.35108	-2.16599	-0.487935	-0.657257	-0.473767	-0.799071	-0.91158	-0.0416558	-1.2613	-0.613388	-0.640105	-0.542669	-1.03647	-0.704886	-2.22675	-0.578492	0.368333	-0.469858	-1.24328	-2.00558	-0.70618	-1.61385	-0.882479	0.0547927	-0.421742	0.240243	-2.20994	0.167942
GSM955493	GSE39084	B	A	High	0.949815	0.41469	0.467834	-0.625543	-1.04237	-0.18102	-0.637673	-0.937145	-0.12795	-0.771125	-0.411906	-0.923454	-0.859741	0.584048	-0.881484	-1.03554	0.356404	-0.886006	0.668408	-0.19579	-0.990682	-0.687266	-0.493743	0.572034	-1.16715	-1.11101	-0.566672	0.180443
GSM955494	GSE39084	B	C	Low	-1.6593	0.615683	-0.935405	-0.557255	-1.04937	0.229372	-1.59232	-0.989507	-1.15765	-0.68572	-0.404091	-0.906383	-1.15755	-0.467494	1.26035	0.318689	-0.934406	-0.337056	-0.134542	0.21777	0.237772	-0.599381	-0.565767	-1.40898	-0.549431	-0.709904	-0.213718	-0.895279
GSM955495	GSE39084	C	A	High	0.0710668	-0.829886	-1.08643	-1.41492	-1.98668	-1.44747	-1.13339	-0.751149	-1.0481	0.163443	-1.68043	-0.789414	-1.18691	-0.257562	-1.57464	-1.9805	-0.667021	1.14181	-0.296529	-1.82899	-1.44142	-1.91039	-1.52392	-0.0988879	-0.858528	-1.73325	0.626653	-1.26329
GSM955496	GSE39084	C	A	High	0.0971659	-0.797633	0.251515	-0.262608	-0.989493	-0.40658	-0.579549	-0.721742	-0.903207	-1.41427	-1.11902	-1.06645	-0.618971	0.62354	-0.681518	-0.624154	0.668541	0.357574	-0.317318	-1.4565	-1.08368	-0.545668	-0.585708	-0.535348	-0.396946	-0.638639	-1.30193	-1.29107
GSM955497	GSE39084	A	A	High	-1.97269	-2.47032	-1.95115	-1.71524	-1.06445	-1.91041	-3.09692	-2.21696	-2.1884	0.809722	-2.16778	-2.4786	-3.18568	-0.0352004	-0.715194	-1.98558	-2.0667	0.646911	-2.43397	-1.13488	-0.719486	-1.3609	-1.56313	-0.714721	-2.39758	-1.91789	-0.970799	-0.82698
GSM955498	GSE39084	C	A	High	-0.357552	-0.285269	0.321316	0.554301	-0.464176	-0.419592	-0.158712	-0.0697148	-0.0643717	-1.15454	0.531983	-0.647419	-0.081569	-0.50363	0.036558	-0.935787	0.914199	-1.79153	0.564173	0.598986	-0.384548	-0.00440414	0.110838	-1.84252	0.359241	-0.657096	-0.724479	-0.240796
GSM955499	GSE39084	C	B	High	0.289831	-0.634527	0.250575	2.06772	1.16464	1.35308	1.51372	0.528804	0.12922	0.291116	1.5415	1.76531	1.05631	0.242695	0.352138	0.972267	-0.278894	0.868121	-0.707733	0.560076	1.74434	0.653176	0.853462	0.245072	1.45094	0.466209	0.317016	0.279221
GSM955500	GSE39084	C	B	High	-1.05643	-0.0807303	-0.605539	0.599719	1.87682	1.6001	0.64549	1.48637	0.169087	-0.966196	2.12833	1.6461	1.1651	-1.61491	0.730833	1.92692	-0.383267	1.28386	-1.31447	2.36341	2.58127	0.539737	1.42588	-0.374838	1.76042	1.54572	2.29696	1.39534
GSM955501	GSE39084	A	A	High	0.031371	-0.0260763	-0.435468	0.0949051	0.132495	-0.136914	-0.210782	1.17848	-0.314374	-1.17707	-0.182933	-0.0337188	0.104064	0.452498	0.486466	0.702685	0.193705	0.276779	1.81215	1.16227	0.00614085	0.868384	0.131382	0.983031	-0.0519041	-0.25358	1.85481	0.603512
GSM955502	GSE39084	A	B	High	0.385888	-1.10685	-0.408755	0.398658	-0.382898	-0.543563	0.197941	0.368782	-0.100097	-1.36295	-0.641913	0.0492365	0.433552	1.17136	-0.780979	-0.2524	-0.535823	0.587259	0.542259	0.309753	-0.311245	1.44771	-0.112609	0.771173	0.315248	-0.103897	0.484841	0.0677989
GSM955503	GSE39084	B	A	High	-0.739653	0.762152	0.258618	-0.349653	0.201858	0.490682	-0.240485	0.342714	-0.324693	0.233033	0.346671	0.290031	0.864544	1.2619	0.847004	0.138068	-1.32095	0.538654	0.0650301	-0.148972	-0.226744	0.857616	0.106358	-1.05014	-0.0256984	0.593023	0.938636	0.445739
GSM955504	GSE39084	A	B	High	1.24286	-2.14327	0.372755	2.16186	0.72856	1.61649	1.29481	-0.515025	0.681522	-0.844065	0.404801	1.19766	1.06339	-2.85608	0.298578	-0.103216	1.579	-1.58943	0.23952	1.41263	1.04439	1.09553	0.494297	-1.02524	1.86819	0.444348	-1.34305	0.441145
GSM955505	GSE39084	A	A	High	-0.840854	-0.233296	-0.740483	-1.09703	-0.442486	-0.679437	-0.067457	-1.38918	-0.691357	0.717041	-0.864862	-1.64025	-0.895458	3.21768	0.340897	-0.341396	-0.854332	0.109989	-0.47775	-0.833037	-1.41556	-1.21199	-1.10081	-0.331048	-1.24295	-1.21203	-0.0345223	-0.482131
GSM955506	GSE39084	A	A	High	-1.4622	-0.608945	-1.58678	-0.99418	-0.954563	-0.251322	-1.81772	-0.971702	-1.83083	-0.143643	-0.644095	-1.39233	-0.852358	-1.23008	-0.268101	-1.95229	0.359516	-2.16997	0.458641	-1.27628	-0.896348	-0.235228	-0.9139	-1.38915	-0.27168	-0.635907	-1.17165	0.0283711
GSM955507	GSE39084	B	A	Low	-1.4177	0.327268	-1.07551	-1.82658	-0.580759	-0.779819	-1.81673	0.0669238	-1.10227	1.52991	-0.685883	-1.29498	-1.2976	0.28309	-0.0737587	-1.14839	-0.787807	-1.18976	0.385935	-0.406984	-1.20895	-0.158826	-1.41301	-1.10728	-0.878676	-0.809646	-0.8454	-0.839587
GSM955508	GSE39084	B	C	Low	-1.65715	-0.00497385	-0.134372	-0.594127	-0.242855	0.795775	-0.243191	-0.592521	-0.639072	-1.23143	-0.254828	-0.764618	-0.521647	0.509104	1.28865	-0.480515	-1.52312	0.210142	-2.64994	0.0481141	-0.566677	-0.216533	-0.229249	-1.39862	-0.207569	0.00922599	0.584058	-0.952995
GSM955509	GSE39084	B	C	High	0.361431	-0.139166	-0.944549	0.448707	0.0417657	-0.054875	-0.111434	1.09874	-0.533131	0.0613004	0.175886	-0.402557	0.722896	-0.565859	-0.0100958	-0.223114	-0.406676	0.54223	0.0469943	0.875621	0.278225	-0.0912505	0.0933676	0.16455	0.0297315	0.241848	1.38319	0.105731
GSM971957	GSE39582	A	C	High	-0.862228	0.909708	0.499917	-0.71841	0.396738	-0.542175	-0.121665	-0.0210424	-0.228953	0.191017	0.230885	0.604292	0.614497	0.454128	-0.273044	-0.18292	-0.240908	1.02763	-0.99556	-0.0537653	-0.0356974	0.96367	0.438686	-1.60171	0.849422	0.719255	0.0456337	-0.340328
GSM971958	GSE39582	C	A	High	-0.271163	-0.0743479	0.0181331	0.339996	-0.148374	1.98166	-0.136132	0.77842	0.347016	1.04426	0.823866	0.759912	0.435523	-1.81959	0.739011	0.457775	-0.307164	-1.14633	-0.052047	0.590989	0.699872	0.605584	0.519952	-0.567838	-0.0732204	0.718339	0.714701	1.78408
GSM971959	GSE39582	B	C	Low	-0.651869	0.73484	-1.3815	-1.32743	-0.372122	0.0929516	-0.22589	-0.416278	-1.0374	0.100094	-1.16028	-0.60117	-1.39221	-0.198567	0.87041	-0.0925993	-4.12439	0.548138	0.121974	-0.492616	-0.570988	-0.77139	-0.888364	-0.812089	-1.14518	-0.17011	-0.285297	-0.100921
GSM971960	GSE39582	A	C	High	0.996383	-0.445133	-0.124768	-1.38708	-1.2357	-0.485234	-0.818706	-0.721388	0.199118	0.0699979	-0.738709	-0.501931	-0.164175	-0.366576	-0.711898	-0.313929	-0.665294	1.07491	0.122354	-1.20545	-1.01269	-0.745366	-0.810057	1.41017	-1.37875	-1.32596	-0.492011	0.669249
GSM971961	GSE39582	A	B	High	0.317873	-0.554158	-0.539827	2.02986	1.95087	1.4516	1.18594	2.34889	1.3445	-0.990297	2.33539	2.21914	2.26383	-0.436256	-0.960616	2.20425	2.07195	0.485009	0.947524	2.30993	2.52346	1.85755	2.05619	0.858292	1.75929	1.60824	-0.367428	2.31182
GSM971962	GSE39582	A	B	High	1.15726	0.741917	0.383677	2.08862	1.17667	2.60687	1.49407	0.518133	0.842529	0.102982	1.69114	1.30212	1.56395	-1.14671	1.099	0.932761	-0.813304	-0.868166	0.878341	1.57761	1.3846	1.08256	1.06979	0.511253	1.86624	1.77333	-0.306536	1.75831
GSM971963	GSE39582	B	C	High	2.3748	2.51474	3.2037	2.23036	1.57386	1.71856	3.05341	1.92443	2.99548	0.361994	2.18737	3.21785	3.06757	0.533534	1.54832	2.69504	2.49532	1.04718	0.348761	1.04325	2.47691	1.04617	2.34633	1.92578	2.4061	3.24961	-0.0442212	0.489332
GSM971964	GSE39582	B	C	Low	0.189116	0.536531	-0.175224	-0.58193	-1.08966	-0.0788682	-0.327054	-0.614956	-0.158422	-0.376213	-0.805658	-0.736294	-0.38533	0.726918	0.0585485	-0.947872	-0.361116	-0.930563	1.5344	0.183055	-0.541515	0.353915	-0.725354	-0.513955	-0.921135	-0.387862	-0.362735	-1.87078
GSM971965	GSE39582	A	A	High	-0.0947866	-0.524287	-0.757686	0.304407	-0.440585	-0.630539	-0.382595	-0.566667	-0.413583	0.572812	-0.225552	-0.868518	-0.177135	1.04213	-0.5868	-0.113485	0.237514	0.402999	-0.403152	-1.51654	0.0271795	-0.736758	-0.416325	0.270196	-0.0583155	-0.759888	-1.19492	-0.25537
GSM971966	GSE39582	B	A	High	-1.11291	0.449595	-0.5195	0.0177699	-0.434168	0.185662	-0.311167	0.232063	-0.621797	1.0687	0.286595	-0.733864	0.241922	-2.1807	1.12632	0.272488	0.786219	0.418967	-1.58207	1.22468	-0.0609433	-0.352682	-0.162579	-1.29469	0.533626	-0.0361847	0.363425	0.456511
GSM971967	GSE39582	A	A	High	-1.63959	-0.129204	-1.49867	-0.454845	-0.32232	0.440647	-0.651922	-0.524027	-0.676591	-1.41849	-0.594605	-1.71708	-0.957601	0.865976	0.463196	0.229988	-1.98808	-0.502438	-0.634069	0.324906	-0.31094	-1.30543	-0.446494	-1.50114	-1.06533	-0.288554	-0.220575	-1.25083
GSM971968	GSE39582	C	A	High	0.413319	-0.0417994	0.377828	1.96895	1.38445	0.388061	0.717968	2.50071	1.509	0.643609	1.87851	1.21827	1.36823	0.541276	1.74592	1.36605	3.40729	2.00185	0.196121	2.08965	2.26109	1.19587	1.76496	3.59713	1.74523	1.54447	0.505577	1.82923
GSM971969	GSE39582	C	C	High	2.17851	1.68167	1.91876	0.104221	0.760783	0.100569	1.30455	0.245925	1.98286	-1.49592	0.346062	1.10115	0.464446	-0.471373	-0.07902	1.08442	-0.236428	1.55994	0.230788	1.15101	0.50016	-0.046025	1.13361	0.801205	0.801995	1.12317	0.914069	-0.467935
GSM971970	GSE39582	B	C	Low	-1.58684	-0.587624	-0.922653	-0.487852	-0.67325	-1.02158	-1.41973	-1.41914	-1.17849	-0.18607	-1.42556	-1.15621	-1.45606	-0.87984	-0.973336	-0.734735	-1.31376	-0.0326768	-1.44518	-0.152361	-0.795239	-1.67774	-0.784784	-1.26604	-0.832439	-1.05968	-1.14415	-1.57731
GSM971971	GSE39582	B	C	Low	0.738702	1.69145	1.76258	0.559072	0.955827	0.189598	1.04874	0.911397	0.988898	-0.367857	0.724742	1.18027	0.523926	0.74408	0.910519	0.296738	-1.00508	-0.122762	1.23759	-0.0546455	0.739324	-0.370904	0.973234	1.30413	0.546142	0.450799	1.31283	-0.962288
GSM971972	GSE39582	B	C	Low	-0.423009	-0.185021	0.0305472	-0.573109	-0.558857	-0.778575	-0.0468576	0.00641767	-0.678025	-0.157956	-0.412166	-0.554613	-0.425251	-0.372902	-0.921231	-0.570003	-0.438763	0.486191	-0.317056	0.682626	-0.731735	-1.22261	-0.699737	-1.1486	-0.351835	0.482556	-1.42564	-1.04396
GSM971973	GSE39582	B	C	Low	-1.79893	-0.830912	-0.871207	-0.674931	-0.588627	0.349854	-0.990637	-1.17249	-1.09014	-1.10165	-0.62291	-0.472326	-0.589504	-1.84262	0.746941	-0.920635	-1.58394	0.0170685	-3.61446	-0.223116	-1.01331	-0.988969	-0.703361	-0.25148	-1.50362	0.0260668	0.356731	-1.01599
GSM971974	GSE39582	A	B	High	-0.575926	-0.940453	-0.880268	0.205686	-0.268241	-0.852797	0.210088	-1.34085	-0.786108	-0.908315	-0.92142	-0.782458	-0.476636	-0.582407	-0.136857	0.703066	-0.33365	1.11081	0.896044	0.240137	-0.0943271	-0.379853	-0.158446	0.167033	-0.130014	-0.698407	-1.2759	-0.592908
GSM971975	GSE39582	B	C	Low	-0.40893	0.618132	-0.72213	-1.46791	-0.654299	-0.909556	-0.175793	-0.00916897	-0.823411	0.413201	-0.636715	-1.05029	-0.69415	1.3813	-0.995775	0.783976	-0.803497	1.60054	0.739393	-0.531736	-0.500496	-0.661689	-0.225062	-0.105003	-0.873283	-0.272056	1.80885	0.341311
GSM971976	GSE39582	B	C	Low	-1.24437	-0.42712	-1.16229	-2.18269	-1.66399	-1.0893	-1.83071	-1.81467	-1.46074	-0.0877545	-1.39111	-1.48715	-2.0385	0.766355	-0.555747	-2.10448	-0.606731	-0.74629	-1.27393	-0.308405	-2.03723	-0.563176	-1.84033	-1.14007	-1.7186	-1.19325	-0.845656	-0.840157
GSM971977	GSE39582	B	C	High	0.5113	0.501483	0.446256	1.32233	1.39237	0.279728	0.85819	1.16854	0.63354	0.101833	1.54731	1.03899	1.03247	0.893831	1.29715	0.879881	0.523351	1.13872	0.209909	1.66056	1.26584	0.858048	1.71467	-0.335536	0.961799	0.339568	0.635308	0.853734
GSM971978	GSE39582	B	C	Low	0.306265	1.29824	1.42384	-0.0892808	0.701911	-0.150257	0.821468	0.742834	0.443772	0.224444	0.547213	0.733839	0.0494804	0.335589	0.916121	0.316399	0.745076	0.608598	0.071474	-0.489491	-0.178756	-0.163684	0.224854	0.462122	0.111688	1.01309	-0.0305704	-0.714818
GSM971979	GSE39582	B	C	Low	-1.69609	0.831837	-0.802628	1.09043	0.997215	0.117622	-0.0863664	0.514394	-0.210607	-1.55759	0.865475	0.498281	0.14617	-0.068459	1.35037	1.17388	-1.63501	-0.370152	1.24206	-0.0907049	1.24398	1.06113	0.781464	-0.775761	0.0783163	0.741593	3.16336	0.499566
GSM971980	GSE39582	A	B	High	0.750287	1.0297	1.1236	1.07064	1.02967	1.23484	1.30428	1.97689	1.32854	-1.04117	0.587729	0.712036	1.10415	1.04242	1.24958	1.27571	1.66373	-0.793283	0.198648	1.70149	0.126492	0.667203	0.935599	-0.116652	0.664654	1.73775	1.96552	-0.0404382
GSM971981	GSE39582	B	C	High	0.644492	1.07363	1.54935	0.388493	1.69243	0.989507	1.57548	0.241317	1.19396	1.27554	1.37524	1.65736	1.81811	0.529499	0.92236	1.04879	-0.711813	0.379018	-0.60262	1.31149	1.52492	0.541729	1.68895	-0.897883	2.29956	0.93663	-1.10411	-0.632399
GSM971982	GSE39582	B	C	High	-0.0783106	1.51425	1.24613	1.7377	1.9886	0.922368	1.7107	1.85482	1.10591	-0.181374	1.9697	1.6511	2.11611	0.186218	1.68912	2.12617	0.70695	0.158337	0.238845	2.08188	1.97218	0.900959	1.76439	-0.46352	1.7819	2.11357	1.59389	0.44238
GSM971983	GSE39582	A	C	Low	1.17242	2.07083	1.66165	1.5067	2.55156	0.942016	1.44897	1.10539	1.7339	0.196701	1.39906	1.1549	1.29782	0.0440736	1.65278	1.36663	1.30027	0.642442	1.75926	2.00375	1.38096	1.53337	1.79273	0.113882	1.43386	1.53106	2.55998	0.738356
GSM971984	GSE39582	A	C	Low	0.234648	1.69236	1.72432	0.680488	1.29746	0.491281	0.814424	1.04289	0.905501	0.217878	1.00937	0.673501	0.905692	0.808307	1.10048	0.911834	-0.306163	0.651616	0.0290971	0.288342	0.279967	0.138432	0.926191	-0.296667	0.772185	1.45984	-0.467734	0.159713
GSM971985	GSE39582	C	B	High	0.549985	-0.294353	-0.0919009	-0.627759	-1.14524	-0.147553	-0.0507617	-0.833181	0.311103	0.437108	-0.844563	-0.997574	-0.767475	1.4095	0.37618	-0.212165	-0.0664119	-1.92799	-0.280381	-1.53224	-0.515441	-0.904021	-0.806884	-1.35289	-1.16746	-1.70187	-0.459295	-1.10832
GSM971986	GSE39582	C	B	High	0.182931	-3.07664	-0.550639	0.327877	-0.467262	-3.15379	0.869233	-1.75081	-0.511264	-3.55477	0.445567	1.00942	-0.623898	0.638653	-2.86751	1.13289	-2.11163	0.668409	0.713984	-1.6181	0.237833	1.98016	0.410316	2.95186	0.890587	0.397085	-0.655715	-0.517887
GSM971987	GSE39582	A	B	High	1.47992	-0.262805	0.881479	1.8142	0.144495	2.9402	1.01684	-0.137206	1.59356	-0.261306	0.48648	0.557375	1.06044	-1.4771	0.597809	-1.06619	1.52723	-1.88313	2.38746	0.0504567	0.738763	1.7293	0.45322	-0.283954	0.217017	0.49639	-0.919203	1.3163
GSM971988	GSE39582	C	B	High	-0.72016	-1.37784	-1.06301	-0.695345	-0.36771	-1.96697	0.245924	-1.89774	-0.641748	0.828933	-1.31711	-0.0610464	-0.161767	0.378962	0.633222	-0.0235701	-0.668738	-0.836051	-2.78101	-0.138349	-0.264191	-0.469588	-0.877584	-0.318104	-0.805831	-1.11206	0.338582	-1.25627
GSM971989	GSE39582	A	B	High	-0.401374	-0.834581	-0.811016	-1.47561	-1.79618	-0.378792	-0.792388	-2.04442	-0.289291	-0.574394	-1.71914	-0.557658	-0.699924	-0.0168785	0.74261	-1.73556	-0.313393	-0.672476	-1.24486	-1.30689	-1.77436	-1.01882	-1.39615	-0.685416	-1.40693	-1.79271	-0.955452	-1.61418
GSM971990	GSE39582	A	C	Low	1.28485	1.91292	1.22601	-0.338833	1.04558	0.186135	0.34565	0.951445	0.741575	0.551612	0.41122	-0.210907	0.159432	1.17974	1.33347	0.209641	1.63258	-0.131338	1.12732	0.119206	0.0537024	0.95595	0.665748	0.495342	-0.109267	0.596135	0.639154	-0.414111
GSM971991	GSE39582	C	A	High	-0.447497	0.0787058	0.244822	-0.780086	0.87138	-0.0719779	0.418548	-0.13019	-0.313813	1.76283	-0.131675	0.268533	-0.0319006	-1.36858	-1.59584	-0.394452	0.760746	-0.135058	-0.0950423	-1.10766	-0.741274	-0.297221	0.253905	-0.490926	0.626579	-0.445519	-0.569808	-0.0577656
GSM971992	GSE39582	B	C	Low	0.166801	0.447268	-0.248061	-0.677071	-0.500359	-0.672958	-0.43875	0.152823	0.113428	1.05106	-0.122025	-0.410709	-0.657238	-1.66177	-0.951587	-0.457524	-0.176669	-0.0950065	-0.675297	-0.936374	-0.947886	-1.08627	-0.344706	-0.125852	-1.18728	-1.27947	0.182883	-0.527802
GSM971993	GSE39582	B	C	Low	0.623223	1.64616	0.902009	-0.751007	0.285548	-0.345836	0.381801	0.321901	0.743442	0.533245	0.215342	0.298875	0.0453473	0.244865	0.929392	0.664417	-0.113766	-0.628949	0.427473	0.258194	-0.391602	-0.0162115	0.584979	-0.125979	-0.483853	0.25702	0.618184	-0.749257
GSM971994	GSE39582	B	A	Low	-0.620052	-0.182701	-0.402353	-0.752617	-0.486399	-0.0517753	-1.04817	-0.283869	-0.856948	-0.0662123	-0.640081	-1.20094	-0.587282	0.924398	0.382685	-0.885714	0.589931	-0.223893	0.712215	-1.06043	-0.996151	0.386129	-0.688944	-0.543806	-0.695946	-1.14932	-0.722056	0.474563
GSM971995	GSE39582	C	B	High	0.425673	-0.707933	0.333848	0.100581	0.335357	-0.547008	0.0931479	0.507077	-0.135681	0.0882687	0.0167773	0.165006	-0.470129	-0.271995	-0.468887	-0.396272	0.37629	0.031775	-0.519535	-0.178882	0.121894	-0.238507	0.113219	1.36132	-0.266034	-0.199386	0.201489	1.17252
GSM971996	GSE39582	C	B	High	0.90126	1.06301	2.10652	2.0372	1.76412	1.92583	2.07477	1.73292	1.29528	-0.0410475	2.20602	2.43222	2.35769	-0.988035	1.23712	1.06658	1.44064	2.00482	1.25716	1.41959	2.57322	2.10402	1.91654	1.21196	1.99593	2.2715	1.05239	2.34422
GSM971997	GSE39582	B	C	High	3.4423	2.70844	3.04955	2.46547	0.650231	0.627728	2.14207	0.917411	4.81989	0.407115	1.14935	1.64923	1.49704	-0.682822	2.42109	0.460604	0.373661	1.12281	1.63312	-0.0701789	1.20511	0.509004	1.60573	2.21162	1.36169	1.48992	-0.0828448	0.643254
GSM971998	GSE39582	C	A	High	0.769587	0.0156231	0.231699	0.358067	0.285336	0.904232	-0.193168	0.449212	0.068403	0.813864	0.144156	0.157697	-0.042207	0.225833	-0.26666	-0.117522	-0.037989	0.0610918	0.752311	-0.0473733	-0.0770414	0.190096	0.00293656	1.30263	-0.214375	-0.462146	0.951816	1.11229
GSM971999	GSE39582	B	A	High	1.4329	1.32656	1.13967	0.953527	0.896102	1.22285	0.852602	0.927695	1.21041	1.50243	0.657171	1.50465	1.20553	0.421855	0.774038	0.564147	0.245685	0.417543	1.79749	0.445211	0.63954	1.55649	0.817602	0.951934	0.273396	0.179533	0.93355	1.13708
GSM972000	GSE39582	C	A	High	-1.49656	-1.96139	-0.581477	-0.52512	-0.410249	-0.841245	-0.871681	-0.192984	-1.25567	-0.958256	-0.603969	-0.468867	-1.01805	-0.331117	-2.25268	-0.433474	0.526786	-0.413388	-1.38971	-1.58891	-0.730951	-1.524	-0.784729	-0.220446	-0.286801	0.121354	-2.3187	0.138429
GSM972001	GSE39582	B	A	High	0.964909	0.58204	0.594815	-0.577308	-1.00635	-0.116965	-0.577137	-0.764583	0.127846	-0.669443	-0.401806	-0.885628	-0.955898	0.619233	-0.80116	-0.84753	-0.0130588	-0.895571	0.873937	-0.216332	-0.751707	-0.517284	-0.3422	0.204278	-1.19031	-1.00129	-0.496748	0.312899
GSM972002	GSE39582	B	C	Low	-1.67054	0.778657	-0.879278	-0.663582	-1.05849	0.234805	-1.76329	-0.901188	-0.947942	-0.82823	-0.368127	-0.766049	-1.09243	-0.587204	1.3114	0.430527	-0.839223	-0.0231498	-0.38744	0.168918	0.170202	-0.666107	-0.43284	-1.50227	-0.529512	-0.661035	-0.175397	-0.809855
GSM972003	GSE39582	C	A	High	0.0588644	-0.702989	-0.907048	-1.37988	-1.87495	-1.32114	-0.861914	-0.677703	-0.99448	-0.0637346	-1.58433	-0.685574	-1.33027	-0.320925	-1.29819	-1.89829	-0.666587	1.03861	-0.415582	-1.73379	-1.38097	-1.938	-1.41399	-0.284651	-1.07682	-1.97836	0.411516	-1.26537
GSM972004	GSE39582	C	A	High	0.00311289	-0.702811	0.317618	-0.270743	-0.801648	-0.433812	-0.522565	-0.736861	-0.892319	-2.08025	-0.924759	-0.915162	-0.624656	0.502603	-0.566394	-0.610273	0.638992	-0.300943	-0.262326	-1.25914	-1.03931	-0.476678	-0.579149	-0.797262	-0.421429	-0.490116	-1.1954	-1.32161
GSM972005	GSE39582	A	A	High	-1.87429	-2.26686	-2.06033	-1.72257	-1.21552	-1.89524	-2.92382	-2.13999	-2.18376	0.456576	-2.21769	-2.16239	-3.15574	0.267975	-0.614865	-1.95648	-2.30024	1.02483	-2.47578	-0.70617	-0.836098	-1.40273	-1.45422	-1.31087	-2.47691	-1.98203	-0.819483	-0.823404
GSM972006	GSE39582	C	A	High	-0.487573	-0.181599	0.32833	0.491269	-0.370218	-0.310708	-0.132953	-0.0731395	0.083612	-1.50102	0.584469	-0.613357	-0.0564186	-0.50127	0.141464	-0.91773	1.04501	-1.62502	0.416333	0.850531	-0.337599	0.0837324	0.191912	-1.62471	0.196504	-0.394864	-0.667672	-0.172827
GSM972007	GSE39582	C	B	High	0.329235	-0.647194	0.286087	1.94916	0.967524	1.39281	1.76066	0.537657	0.273639	0.242287	1.54791	1.9007	1.05163	0.289436	0.61533	1.27628	-0.0290736	-0.111293	-0.54713	0.813174	1.89108	0.721463	1.03719	0.0560083	1.3054	0.476569	0.413066	0.205637
GSM972008	GSE39582	C	B	High	-1.13561	-0.0280009	-0.577357	0.660316	1.95026	1.76071	0.8001	1.47272	0.346709	-1.17879	2.20364	1.61591	1.21774	-1.35664	0.838434	1.92015	-0.428992	1.29013	-1.2981	2.43636	2.81413	0.780358	1.59539	-0.355325	1.8469	1.57838	2.13572	1.54253
GSM972009	GSE39582	A	B	High	0.406659	-0.949369	-0.265569	0.427365	-0.427875	-0.672362	0.341767	0.525692	0.0398513	-1.24957	-0.612905	-0.103018	0.598822	1.12569	-0.543266	-0.30882	-0.405663	0.465804	0.490296	0.281284	-0.0988454	1.48692	0.0301301	1.07526	0.481347	-0.250569	0.584662	-0.237397
GSM972010	GSE39582	B	A	High	-0.799662	0.935485	0.419536	-0.431809	0.450589	0.674586	-0.0949132	0.40775	-0.204467	0.185668	0.365359	0.412445	0.992421	1.25512	1.10122	0.0701098	-1.52271	0.590025	0.229634	-0.0407065	-0.153411	0.739615	0.175927	-1.20093	0.0369915	0.651103	1.01211	0.404233
GSM972011	GSE39582	A	B	High	1.20311	-1.89969	0.495917	2.24251	0.784228	1.46495	1.34401	-0.283988	0.789107	-1.08557	0.562991	1.20056	1.24476	-2.66502	0.464207	0.0372832	1.34355	-1.26978	0.0282665	1.34191	1.1582	1.19365	0.643786	-0.60249	2.05168	0.366503	-1.15338	0.539868
GSM972012	GSE39582	A	A	High	-0.860399	-0.13069	-0.613879	-1.01449	-0.49988	-0.681873	0.0096639	-1.08473	-0.671704	0.948521	-0.626674	-1.65551	-0.890788	2.8867	0.424673	-0.507539	-0.714388	-0.562346	-0.342097	-0.63601	-1.28916	-1.38057	-0.958599	-0.251345	-1.3767	-1.28573	-0.0823256	-0.746209
GSM972013	GSE39582	A	A	High	-1.36478	-0.412582	-1.69843	-0.93408	-0.769835	-0.418321	-1.71491	-1.03847	-1.68122	0.161711	-0.500605	-1.29532	-0.779323	-1.20644	-0.126802	-1.9204	-0.0228722	-2.10107	0.566641	-1.12429	-0.782997	-0.420626	-0.906928	-1.33046	-0.349779	-0.428411	-0.988785	-0.0587372
GSM972014	GSE39582	B	C	Low	-1.46379	0.425183	-1.12417	-1.51705	-0.474298	-0.580116	-1.64079	0.216724	-1.12002	1.84576	-0.645472	-1.27008	-1.30026	0.27784	-0.0282596	-1.29857	-0.68339	-1.33883	0.372263	-0.470491	-1.24676	-0.0819601	-1.3123	-1.28591	-0.858987	-0.690386	-0.899553	-0.867873
GSM972015	GSE39582	B	C	Low	-1.7269	0.0606499	-0.0111618	-0.594713	-0.114497	0.818473	-0.247032	-0.605363	-0.503701	-1.81163	-0.19416	-0.866268	-0.508327	0.601182	1.33242	-0.493488	-1.52712	0.400139	-2.87731	-0.160552	-0.631134	-0.161049	-0.268499	-1.408	-0.111547	0.107503	0.502715	-0.964037
GSM972016	GSE39582	B	C	High	0.462639	-0.0137529	-0.95726	0.34897	0.23337	-0.0947741	0.00212963	1.11345	-0.378831	0.0700235	0.207532	-0.455244	0.904979	-0.56492	-0.0705974	-0.112681	-0.696093	0.433674	0.172464	0.896732	0.365738	-0.184688	0.116584	-0.249839	0.0589231	0.112288	1.49174	0.120804
GSM972017	GSE39582	A	B	High	-0.0778789	-0.360424	-0.0175056	-0.190806	-0.510211	-1.78277	0.184599	-0.962527	-0.105096	-0.0916276	-0.42069	0.185696	-0.258068	-0.328118	-1.20253	0.888244	0.135418	0.652351	-0.982093	-1.1651	0.111234	-0.61682	-0.053459	0.563734	-0.22712	-1.00981	-0.128343	-0.280093
GSM972018	GSE39582	A	B	High	-0.0590599	0.865649	0.717348	0.60101	1.46421	-0.106147	0.518731	0.29851	0.945962	1.14342	0.293842	0.2334	0.417356	-0.359615	-0.726262	1.10496	0.922402	0.215287	1.25841	1.20328	0.707789	-0.0783508	1.21929	-0.569411	1.32664	0.313242	0.154596	0.283712
GSM972019	GSE39582	A	B	High	1.46158	1.18843	1.53466	1.98889	0.681021	1.66209	1.48899	1.39716	1.87609	-0.747367	1.51732	1.64805	1.2828	0.31131	0.506079	0.855968	1.01046	-0.559127	1.24349	1.49228	0.605665	1.06782	1.23021	-0.020443	1.21409	1.35972	-0.149685	-0.0658292
GSM972020	GSE39582	A	C	High	0.887603	0.493364	0.362894	-0.258245	0.0354959	0.814127	-0.353826	1.05756	0.225053	1.03163	0.127671	0.0122463	0.750346	0.126628	0.491409	-0.00866433	0.549062	-0.31576	0.484867	0.32004	-0.166735	1.05775	0.214841	0.629055	-0.17567	-0.546967	0.955199	0.337289
GSM972021	GSE39582	B	C	Low	-1.08756	0.405325	-0.927345	-0.95077	-1.01543	0.263205	-0.377094	-0.648503	-0.758353	1.28218	-0.947346	-1.88243	-1.12882	-2.65362	0.258652	-0.552767	-2.3059	-2.36885	-0.416742	-0.0966285	-1.69576	-1.63516	-0.940115	-3.06522	-1.39414	-1.28694	-1.29538	-0.459179
GSM972022	GSE39582	B	A	High	0.600769	-0.0529112	0.449957	-0.126854	0.066777	-0.776454	0.0691194	-0.7346	0.566407	-0.871069	0.0100932	-0.091869	-0.81964	1.68768	-0.626104	-0.363209	0.455256	-0.874132	-0.39743	-0.543377	-0.436706	-0.801885	-0.0540171	-0.353455	-0.393333	-0.394253	-1.03051	-0.460037
GSM972023	GSE39582	A	A	High	0.541442	0.0714464	-1.1723	-0.619237	-0.247839	-0.667136	-0.558631	0.162154	0.297164	0.481303	-0.476524	-0.26471	0.065471	1.00957	-0.0285564	-0.8186	-0.244068	0.122598	-0.462568	-0.447675	-0.0196703	0.464171	-0.504181	0.147416	-0.249407	-0.466029	-0.201246	1.3692
GSM972024	GSE39582	B	A	Low	-1.18432	-0.689922	-1.10767	-1.49248	-2.3168	-0.586898	-1.53511	-1.01995	-1.75739	1.75094	-1.23747	-1.78884	-1.64164	-0.796902	-1.32833	-1.37591	-0.388132	-0.386135	-0.145987	-1.75601	-1.88395	-1.33196	-1.79619	-0.690189	-0.881431	-1.71645	-1.9357	-0.191315
GSM972025	GSE39582	C	B	High	-0.0113021	-0.692545	0.176728	-0.30782	-0.450354	-0.756376	-0.287831	0.0372768	-0.258996	1.01749	-0.357505	-0.384116	-0.367973	-0.25436	-0.364994	-0.535968	0.316684	-1.11366	-0.301006	-0.318058	-0.360868	-0.309311	-0.478412	-0.259674	-0.330135	-0.17221	-0.942561	-0.289442
GSM972026	GSE39582	B	C	High	-0.128143	0.339151	0.763284	0.851909	0.488246	2.58581	0.561389	1.56856	0.615537	0.932706	1.67656	1.25726	0.72953	-1.76322	0.807312	0.62513	-0.276556	-1.23291	-0.806279	1.20679	1.34542	1.49954	1.10467	0.137873	0.882635	1.05834	0.128222	0.531958
GSM972027	GSE39582	A	C	High	-1.0949	-1.19771	-1.97086	-0.59978	-1.0656	-1.78367	-1.45282	-1.55013	-1.69416	-0.63921	-0.969496	-0.123783	-1.20128	-0.71914	-0.916719	-0.730382	-0.719786	0.596315	-1.31693	-2.27696	-1.48558	-0.314315	-1.50622	-0.519387	-0.545757	-0.0652369	1.15361	-1.58847
GSM972028	GSE39582	A	B	High	0.863382	-0.661712	0.0310832	0.497052	0.581737	-1.24894	0.342191	0.0838854	0.29141	-2.00772	0.29141	0.0279983	0.159898	1.25693	-1.09348	0.694447	0.638272	2.28813	0.87856	0.277865	0.0209249	0.303885	0.594911	1.94965	-0.100767	0.392607	1.01858	0.839002
GSM972029	GSE39582	C	B	High	-0.600746	-1.25061	-0.725513	0.722732	0.223265	0.0367553	-0.0703497	-0.225326	-0.98262	0.431386	-0.481664	0.273271	0.163475	0.990314	0.10645	-0.162947	0.257493	0.698669	0.728223	0.926424	0.179217	0.426433	-0.658015	0.761445	0.334423	-0.0295055	-0.307124	1.19205
GSM972030	GSE39582	A	B	High	-0.589103	-0.555002	-0.961622	0.415871	0.181699	0.925539	0.216148	-0.728158	-1.00356	-1.95092	-0.133199	-0.00818257	0.291808	0.717188	1.94793	-0.370304	0.761926	0.984475	0.132326	0.233242	1.67135	0.194957	-0.0444702	0.50057	0.376134	1.4777	0.464561	0.163031
GSM972031	GSE39582	A	A	High	-0.404891	-1.02846	-1.28046	0.0128738	-1.20733	0.298415	-0.898181	-1.39275	-0.469798	-0.0531968	-1.19097	-1.42731	-1.00599	-2.43423	-1.58987	-1.43347	-0.690218	-1.06961	-0.00731504	-1.36654	-0.844652	-0.246906	-1.31794	-2.05142	-0.633999	-0.628974	-2.00687	0.33486
GSM972032	GSE39582	A	A	High	-0.746725	-0.201042	-0.588601	-0.125648	-1.00375	-0.80795	-0.9192	-0.589553	-0.312701	1.08046	-0.727142	-0.592948	-0.627094	-0.729122	-0.884937	-1.13876	-0.288054	-1.24049	0.621645	-0.70043	-1.00057	-0.592758	-1.021	-0.464108	-0.389307	-1.23914	-1.50729	-0.0207828
GSM972033	GSE39582	C	A	High	-1.46326	-1.87139	-1.58235	-2.64674	-1.70274	-1.27531	-2.40236	-1.78526	-1.68119	-0.122588	-2.13499	-2.1618	-1.7452	-0.770072	-1.93429	-2.63282	-1.23796	-0.983757	-0.457888	-2.27331	-1.69098	-1.52948	-2.368	-1.66594	-2.16748	-2.31412	-0.598721	-0.794688
GSM972034	GSE39582	A	A	High	-0.915936	0.136365	-1.61797	-1.68828	-1.29334	-0.852894	-0.893251	-1.61044	-1.12039	1.15891	-1.89533	-1.62426	-0.813787	-0.48386	-1.18395	-0.196856	-1.54181	1.56012	-1.98863	-0.966366	-1.66589	-1.9932	-1.65747	-0.451104	-1.12778	-1.77301	-0.265926	-1.75569
GSM972035	GSE39582	A	A	Low	-1.33097	-0.28563	-1.73691	-1.9639	-1.9631	-0.949939	-2.36543	-0.980801	-1.42447	0.418024	-1.18723	-1.98098	-1.65917	-0.853037	-0.565697	-1.57959	-2.33389	-0.57192	-0.987961	-2.07867	-2.025	-1.82735	-1.89666	-1.24481	-1.68025	-2.02538	-1.31703	-1.30629
GSM972036	GSE39582	A	A	High	-0.21799	-0.749513	-0.94767	-1.0099	-1.24764	0.239756	-0.828558	-1.00298	-1.5576	-1.36287	-1.78124	-0.725592	-1.08173	-0.738496	-1.01336	-0.398828	-2.19229	-0.129778	-1.03426	-1.14336	-1.3085	-1.81854	-1.25954	-1.99074	-1.38172	-1.05669	-0.579972	-1.72587
GSM972037	GSE39582	A	C	High	-0.558638	-0.113696	-0.797208	-0.762021	-0.867035	-0.869844	-0.126909	-0.152428	-0.462387	0.39611	-1.35134	-0.621265	-0.635681	0.414868	0.222092	-0.15405	-0.174253	0.300646	-0.196692	-0.642951	-1.42066	-0.553594	-0.835217	0.187357	-1.29162	-0.801159	-0.0178036	-2.33797
GSM972038	GSE39582	A	A	High	-1.44757	0.437975	-0.498489	-1.56426	-0.339099	-0.826319	-0.869772	-0.555526	-0.259995	0.453798	-0.621568	-0.682523	-1.1349	-1.06194	-0.857685	-0.689209	1.17288	-0.591906	0.216087	-1.01613	-0.899594	-1.05582	-1.05728	-1.65534	-0.514078	0.339628	-1.12094	-0.466299
GSM972039	GSE39582	C	B	High	1.42896	-0.403093	0.20797	1.46847	0.28686	3.84596	0.832426	-0.686635	1.17667	-1.81524	0.681655	0.720203	1.06934	-3.77529	1.03577	0.29407	-2.45154	-1.81243	2.34438	1.99104	1.2621	2.50932	0.575099	-0.199796	0.549854	0.709819	1.15354	1.80405
GSM972040	GSE39582	B	A	Low	-1.34233	0.180329	-0.805233	-0.932396	-0.654765	0.877164	-1.32896	-0.840644	-0.936464	0.0403642	-0.516479	-0.90661	-0.613717	1.41329	0.278549	-0.790296	0.311998	-0.758663	-0.69416	0.165913	-0.43105	-1.06781	-0.943456	-0.403228	-0.101683	-0.727205	-0.51078	0.178806
GSM972041	GSE39582	A	A	High	-1.15105	-0.268362	-1.33886	-0.790602	-0.521455	-0.604227	-1.52855	-0.0235443	-1.15428	1.43228	-0.955839	-0.968184	-1.10125	1.28096	-1.14222	-0.827366	1.08001	0.467361	-0.0531315	-0.049927	-0.672035	0.33907	-1.36547	-0.633723	-1.08602	-0.328263	-0.582091	0.13761
GSM972042	GSE39582	C	C	High	0.797748	0.128533	-0.25974	-0.911651	-0.7997	-0.493464	-0.230244	-0.319688	0.391341	-0.605681	-0.624287	-0.367793	-0.753433	-0.00662553	0.510102	-0.302346	0.276808	-0.336627	-0.921642	-0.0186834	-0.250805	-0.973346	-0.603357	0.279099	-1.13916	-1.58783	-0.22004	-1.09575
GSM972043	GSE39582	B	A	Low	-1.37308	-0.0708991	-0.906754	-1.16096	-1.0135	0.56119	-1.72777	-0.423867	-1.29163	1.36612	-0.958315	-1.17327	-0.805611	0.821186	-0.294325	-1.31501	-0.522312	-0.269053	-0.547071	-0.981806	-1.52758	0.00541312	-1.42784	0.204065	-1.07121	-1.35237	-0.0266213	-0.107426
GSM972044	GSE39582	B	C	Low	-1.59299	-0.335763	-1.24611	-0.237123	-1.2457	0.359972	-2.08181	-1.8994	-1.43879	0.954069	-1.82206	-1.71981	-2.09385	-1.46985	0.268888	-1.90257	0.163488	0.188307	-0.985832	-0.965826	-0.685658	-0.839137	-0.918479	-1.38516	-3.21854	-1.4226	0.153805	-1.50616
GSM972045	GSE39582	B	C	Low	-0.375488	0.116354	-1.04058	-1.26693	-1.20143	-0.608444	-1.55069	-0.425911	-0.488262	-0.900896	-1.50975	-0.985015	-0.849042	0.122083	0.606144	-1.52031	-0.838215	-0.325469	0.022831	-0.697115	-1.58961	-0.861006	-1.42114	0.790192	-2.29702	-0.773348	-0.190409	-1.09486
GSM972046	GSE39582	C	B	High	0.504702	0.368796	1.11797	1.09424	0.402132	-0.275053	1.13999	1.15029	1.28643	1.99664	1.19921	0.992362	1.42477	-0.437167	0.445874	0.541263	1.5598	-0.887546	1.54658	1.00108	1.57734	0.350368	0.91125	4.74662	1.30657	0.866645	0.633054	0.232512
GSM972047	GSE39582	A	A	Low	-1.5542	-0.491896	-0.964448	0.113059	-1.47562	-0.388025	-1.92571	0.0996059	-1.13015	-0.279405	-0.582347	-1.21734	-0.759658	-2.00513	1.06671	-1.5986	-0.312071	-1.66253	-1.00726	-0.341828	-0.586169	0.199358	-1.36953	-1.40451	-1.36858	-0.647325	-1.33643	-0.895801
GSM972048	GSE39582	C	A	High	-1.07541	-0.821264	-1.253	-1.043	-1.23655	-0.528536	-1.62395	-0.480308	-1.11409	0.266217	-0.872457	-1.16005	-1.05285	1.28103	-0.255038	-0.861747	-0.209952	0.0584689	-0.0981191	-0.909527	-0.923231	-0.915062	-1.30631	1.6425	-0.912005	-1.20451	-0.119281	-1.19314
GSM972049	GSE39582	B	C	Low	-1.73497	-0.737516	-1.20477	-1.52016	-1.58401	-0.641679	-1.87386	-0.815417	-1.60095	-0.251626	-0.961373	-1.65428	-1.88661	0.811599	1.61536	-1.37312	-1.10259	1.95036	-1.31285	0.456418	-0.332109	-1.5308	-1.38645	-0.293956	-2.29241	-0.26416	-0.703044	-1.43521
GSM972050	GSE39582	A	B	High	0.905128	-1.3714	-0.333902	-0.172217	-1.22352	-0.840692	-0.412003	-1.14749	0.339282	-0.77714	-1.28079	-0.456624	-0.350857	1.70411	-0.18933	-0.551315	-1.01841	-0.686642	1.10223	-1.14568	-1.05773	-0.748126	-0.893468	0.28383	-1.68837	-2.04349	-1.16908	-0.467769
GSM972051	GSE39582	A	B	High	-1.01711	-0.41323	-1.56336	1.04763	0.0791962	2.96769	0.40259	-0.0113043	-0.0673434	-0.484156	0.48174	0.151073	0.856863	-2.14978	1.05467	-0.833441	-1.38918	-1.48361	1.92192	0.776478	0.842215	2.17148	-0.355063	-1.47793	0.732436	0.784947	-0.603688	1.14463
GSM972052	GSE39582	B	A	Low	-0.293387	0.486885	-0.119826	-0.660521	-1.00457	0.301974	-1.06635	-0.326357	-0.113957	1.07037	-0.578544	-0.736039	-0.751899	-0.515062	0.15286	-1.22678	-0.533161	-0.754767	-0.876176	-0.757663	-1.14256	-0.371152	-0.965075	-0.385538	-0.523323	-0.429756	-0.147525	-0.504955
GSM972053	GSE39582	B	C	Low	-1.45222	-0.116401	-0.870418	-2.24747	-1.45759	-0.252268	-1.8017	-1.14995	-0.869968	2.10175	-1.54094	-1.6781	-1.74791	-1.69907	-0.420501	-1.32097	-0.897189	0.0649463	-0.573468	-1.42836	-1.93059	-1.06189	-2.09148	-0.622129	-1.86611	-0.363344	-1.42217	-1.66136
GSM972054	GSE39582	C	B	High	0.337474	-0.171037	0.340163	1.33604	0.742517	0.802934	0.760597	0.608679	1.25129	-0.769935	1.2928	1.0896	1.26655	-0.0483885	0.758582	0.463987	-0.146123	-0.103782	1.41519	0.83973	0.973722	2.13429	0.935332	0.236384	1.11783	1.06897	0.124814	0.44461
GSM972055	GSE39582	B	C	High	-0.307314	-0.36923	0.573532	-0.333091	1.14496	-0.0753149	0.810319	0.367299	-0.346427	0.420665	-0.125161	0.129771	0.324514	0.817807	0.0376229	0.61618	1.73335	0.217744	-0.835745	2.26596	0.0607275	-0.989573	0.877055	-0.252106	0.917906	0.455309	-0.301651	-0.84035
GSM972056	GSE39582	B	C	High	-0.968635	-0.48876	-0.196277	-0.810045	1.1471	-0.93355	-0.22183	-0.578072	-0.359981	-0.193572	-0.584139	0.0160297	-0.136802	1.49563	-0.117233	0.365946	-0.811408	0.545635	-1.47069	0.50084	-0.941824	-0.749236	-0.295374	0.839694	-0.0967662	-0.401059	0.510657	-0.908057
GSM972057	GSE39582	C	C	High	-0.881136	-1.1289	-0.775161	-1.43193	0.323219	-1.5174	-1.4242	0.940071	-0.710169	0.720715	-0.427134	-0.772059	-1.34751	-1.47322	-2.02927	0.0526735	-0.724517	0.338257	-0.662053	-0.909316	-0.949636	-0.907687	-0.251131	-0.505267	-0.844891	-0.276446	0.0455145	-0.91667
GSM972058	GSE39582	B	C	Low	0.00967495	1.56361	1.53383	1.53916	2.00968	0.946871	1.64109	1.17002	1.01425	-0.491052	1.82262	1.21523	1.4564	0.741223	1.7959	2.03033	0.550017	0.7511	0.700062	1.27411	2.25625	1.27246	1.96349	0.441786	0.878851	1.8556	3.46204	1.71581
GSM972059	GSE39582	B	C	High	2.3654	-0.510692	1.70097	0.898095	0.990918	-0.749799	1.8773	0.092731	1.01991	0.0227911	1.36687	1.97606	1.85184	-0.265568	-1.34052	2.042	-1.63101	3.76033	-1.99459	-0.179602	1.62157	1.21156	1.88955	1.02152	1.0914	3.1077	0.518199	0.510278
GSM972060	GSE39582	A	A	High	-0.443754	0.0708582	0.980222	-0.228834	-0.243663	-0.0177731	0.318545	0.622904	0.525368	0.00605649	0.465399	0.0678226	-0.19023	1.48964	0.0336407	-0.141987	0.76531	-0.970378	-0.180295	0.0737244	0.153625	-0.413912	0.43405	-0.569384	0.909424	-0.292193	-0.575879	0.369268
GSM972061	GSE39582	C	B	High	-0.0136794	-1.55767	-0.196897	-1.69167	-0.501049	-1.94216	-0.754515	-1.21795	-0.856671	0.802068	-1.12946	-0.107819	-0.716975	-0.481853	-3.04381	-0.973989	-2.15611	0.537644	-1.63925	-0.851586	-0.271188	-1.44874	-0.289542	0.42314	-0.0278682	-0.690478	-0.886887	-0.115085
GSM972062	GSE39582	C	C	High	0.116744	-0.533894	-0.388978	-0.391607	0.49901	-0.0479955	-0.0820684	0.6211	0.12046	-0.00071622	0.0775097	0.024748	-0.138228	0.0697373	-0.292821	0.465902	0.120245	0.371284	0.0854219	0.401281	-0.204686	0.0838302	0.31954	0.676823	-0.456101	0.21577	1.14523	0.558473
GSM972063	GSE39582	C	C	Low	0.488588	0.654507	0.37779	0.456704	0.697315	1.10275	0.296721	1.53941	0.711719	0.721432	0.70489	0.496408	0.637901	0.80937	0.683593	0.264234	1.17756	-0.909199	0.368544	0.728312	0.620424	0.501818	0.757233	-0.0717888	0.847554	0.59699	0.0693932	-0.0905747
GSM972064	GSE39582	A	B	High	1.01777	0.33929	0.397821	1.04254	1.54297	0.309957	0.769834	1.6818	1.26626	1.47966	1.88816	1.56442	1.65485	0.512547	0.0944558	1.52016	0.845569	2.67392	-0.868614	1.75716	2.10325	1.04137	1.65999	0.301387	1.3711	1.1572	1.13006	1.72433
GSM972065	GSE39582	B	C	Low	0.413082	0.668322	-0.00644248	-0.236489	0.327452	0.589512	-0.369866	0.932852	0.0933498	0.855373	0.54376	0.604722	0.0436628	1.36885	0.577651	0.131936	0.584988	-0.525164	0.0973003	-0.104733	0.453066	0.753498	0.200764	0.499893	0.363877	0.299281	0.393209	0.151346
GSM972066	GSE39582	A	A	High	0.850977	0.644423	0.5206	-0.442223	0.537957	-0.103744	-0.517645	0.967773	0.210685	1.08656	0.419234	-0.320713	-0.136735	0.28284	-0.496253	0.290691	0.271495	-0.0975249	0.455254	-0.260869	0.138929	0.266221	0.611928	0.146004	0.112708	-0.305016	0.850833	-0.0473195
GSM972067	GSE39582	A	C	High	0.701595	0.176484	1.05622	0.712627	0.323676	-0.238909	0.646407	0.972715	0.63296	0.127037	0.38279	1.21392	0.597941	-0.587093	-0.397048	0.157265	-0.0513275	1.20664	-0.331891	0.425719	-0.091037	-0.0191995	0.619174	0.290268	0.98429	0.621172	0.196976	0.707568
GSM972068	GSE39582	C	B	High	0.0843377	-0.507961	0.471133	2.03982	1.36653	1.02089	1.59225	2.38846	1.03708	1.26161	2.3713	2.45838	2.39628	-0.354676	0.150888	1.16097	2.41448	1.26855	0.603231	1.87326	2.87869	1.30369	1.91204	0.391939	2.19511	1.67566	-0.185866	1.49076
GSM972069	GSE39582	B	A	Low	0.125765	0.109834	-0.392782	-0.922759	0.263113	0.0882274	-0.761918	0.339126	-0.539413	0.900926	0.155708	-0.705677	-0.3089	0.264085	0.295177	-0.21286	0.324461	-0.778862	0.0323401	0.488886	-0.414541	0.141599	-0.251806	-1.09087	-0.384403	-0.743535	-0.196662	0.109532
GSM972070	GSE39582	A	B	High	1.20498	-0.853775	-0.365858	0.443758	0.372307	0.410254	0.0362209	1.13304	1.19508	-0.372436	0.217605	0.388511	0.151725	0.431493	0.399381	-0.310358	0.959312	-0.567273	0.77449	0.449815	0.101289	0.0462838	0.427247	1.22882	0.258864	-0.106328	0.448651	1.28224
GSM972071	GSE39582	B	C	High	-0.82997	-0.122751	-0.598955	-0.332033	-0.152432	-0.239014	-0.709914	0.405454	-0.332455	0.121979	0.293182	0.263807	-0.188749	0.0745328	0.0452474	-0.0789311	0.0639847	-0.295074	0.0353152	1.06495	-0.349818	0.590493	-0.154175	-0.235525	-0.143501	-0.0978027	-0.36539	0.293638
GSM972072	GSE39582	B	C	Low	0.944551	1.99727	2.4103	1.33671	2.25529	2.36101	1.19846	0.771699	1.46883	0.739391	1.44524	1.83419	1.92876	0.0571701	2.13518	0.561883	0.870313	-0.153119	0.498784	0.694698	1.15751	0.722956	1.38209	-0.545038	1.29724	1.45415	-0.331346	-0.051635
GSM972073	GSE39582	B	C	High	0.707363	1.07492	1.26153	0.799737	1.024	0.15449	1.04881	1.5478	0.597362	0.520366	1.50162	1.42254	1.50655	1.14274	0.519306	1.39297	0.163801	0.976532	0.685012	0.806462	1.36224	1.42883	1.54956	1.03318	1.46826	0.858879	0.840677	1.23201
GSM972074	GSE39582	A	A	High	0.422344	0.176614	0.4097	-0.488849	0.70244	-0.527676	0.156373	-0.186462	0.606856	0.162725	0.654276	0.194426	-0.102522	-0.00194552	-0.882	0.781895	0.94907	0.957246	-0.048687	-0.434138	0.365553	0.204715	0.639537	0.680944	0.494762	-0.276044	0.583376	0.667707
GSM972075	GSE39582	C	C	Low	0.205183	1.09458	1.10033	-0.794775	1.20834	-0.000128437	-0.288141	0.695929	0.556518	0.460171	0.693138	1.03038	0.639127	0.171684	0.162536	0.0744866	-0.0950648	0.391852	-0.130866	-0.146265	0.26699	-0.00187386	0.988212	1.33807	-0.294926	-0.303176	0.257123	-0.951673
GSM972076	GSE39582	B	C	Low	0.0530316	0.950776	1.38314	1.62522	1.40215	0.443292	0.850106	0.557082	0.576248	-0.355482	1.2613	0.855951	0.653667	0.0707991	2.07049	0.701004	0.601566	0.724015	0.673157	0.994876	0.835611	0.524425	1.44	-1.03809	1.08863	1.38253	-0.303317	-0.187775
GSM972077	GSE39582	C	B	High	1.42856	-1.67928	0.402305	0.440963	1.18925	-2.37805	0.775533	0.0717997	0.817501	-1.48265	0.200283	1.28519	0.607844	1.19867	-1.47824	0.965166	0.128582	2.21517	0.591784	-0.278707	0.88308	0.843142	0.785153	1.75026	1.05355	1.4201	0.877481	0.262826
GSM972078	GSE39582	B	C	High	-0.581566	-0.322598	-0.801532	0.108866	0.471562	0.21812	0.0033862	0.178324	-0.562082	-1.91769	0.540714	0.434977	0.0593409	0.664395	-0.215637	0.0535976	-0.0361747	-0.760076	-0.136713	0.124621	0.48705	0.578535	0.127063	-1.1348	0.638467	-0.114196	0.137101	0.852356
GSM972079	GSE39582	C	C	High	1.14423	-0.91688	1.34971	0.950677	2.62136	-0.960348	1.5172	0.692272	1.0458	0.13642	1.0445	2.27905	1.68885	1.29729	0.118018	1.74913	1.23822	4.41564	0.599964	1.0134	2.25395	1.8864	1.92855	1.36024	1.28473	2.73153	1.9729	2.02166
GSM972080	GSE39582	B	C	Low	-0.507341	0.487762	-0.459926	0.683377	1.15119	-0.186897	0.125475	0.93055	0.187657	-0.90603	0.636811	0.269828	-0.0312609	-0.309719	1.1691	0.464448	0.351433	-0.178661	0.118714	1.60549	0.737259	0.538768	0.753825	-1.70487	0.160913	0.537209	1.38582	-0.701397
GSM972081	GSE39582	C	C	Low	0.444934	-0.329574	-0.535015	-0.527444	-0.285056	-0.332495	-0.546807	0.110711	-0.252818	0.555798	-0.157844	-0.213489	-0.522786	-0.0721382	-0.163019	-0.214209	0.16934	-0.854412	-0.102146	-0.611071	-0.406509	-0.230209	-0.406273	1.15462	0.158707	-0.912235	0.474558	0.667279
GSM972082	GSE39582	C	C	High	0.628408	0.14024	1.08571	1.47879	1.452	1.61644	0.742622	0.637739	0.410086	0.444647	0.437763	0.389438	0.995555	0.290642	1.5382	0.599449	-0.185151	0.0667277	0.508087	0.774697	1.23459	2.18041	1.04705	-0.55184	1.02116	1.26565	0.614678	1.72438
GSM972083	GSE39582	A	C	High	0.198061	0.796378	0.875161	0.316615	0.737986	-0.592033	0.435987	0.963739	0.756121	1.09099	0.152169	0.35459	0.469167	0.343418	-0.510404	0.469087	-1.05709	0.740833	-0.305483	-0.347268	0.0923472	-0.729525	0.823363	-0.347131	-0.112176	0.551564	-0.122582	-1.21305
GSM972084	GSE39582	A	B	High	2.57398	0.70725	1.08849	1.13591	1.14065	1.84114	0.879736	1.36629	2.77282	1.34932	0.741472	1.18999	1.09112	-0.235674	1.12501	0.658599	-0.116302	-1.96992	1.60555	0.67855	2.11314	1.77462	1.17905	0.696673	1.0577	0.302407	1.15176	1.99513
GSM972085	GSE39582	C	C	High	0.996119	0.390642	0.929298	0.526208	0.025165	-0.164466	0.28825	0.920323	0.356895	1.49221	0.186584	-0.011483	0.465234	0.973841	-0.594536	1.45693	1.23935	0.0381062	0.669891	0.357049	0.0470698	0.171368	0.695416	-0.0508987	0.783931	0.141674	1.71621	0.663349
GSM972086	GSE39582	B	C	Low	-0.254927	0.475848	0.119062	-1.70473	-1.47361	0.0263271	-1.32085	-0.0216556	-0.710095	0.413673	-1.1954	-0.96491	-1.51673	-0.0454553	0.480391	-1.71671	-0.132581	-0.56219	-0.528011	0.0194848	-1.45235	-0.806675	-1.30963	-1.83294	-1.08054	-1.05987	-1.9749	-0.471726
GSM972087	GSE39582	C	C	Low	0.527945	1.7165	1.00492	-0.574794	-0.89875	-0.0455031	-0.61372	-0.820296	0.0224513	0.402242	-0.943112	-0.959513	0.032763	0.798272	0.153651	-0.0342177	1.37308	-0.81477	0.91915	-0.799749	-1.07013	0.417318	-0.381524	-0.0588323	-0.68281	-0.699596	-0.292082	-1.66333
GSM972088	GSE39582	C	B	High	2.79961	0.693819	0.380813	0.744931	0.183128	2.43088	0.929973	0.45601	3.03428	1.98562	0.21737	0.319851	0.732002	-0.699412	0.940461	-0.301482	-0.125567	-1.00736	2.07414	0.619804	0.83095	1.19409	0.176965	0.528773	0.612504	-0.324688	0.384871	0.592873
GSM972089	GSE39582	C	B	High	0.678283	-0.414353	-0.452415	0.874977	0.760902	3.2004	0.768461	0.780324	1.33547	0.439717	0.872739	1.19787	0.363144	-1.90548	1.20924	0.168223	-1.24264	-2.47282	1.29472	1.08184	1.68197	2.5978	0.294428	-1.54027	0.967283	0.500173	-0.284242	0.556104
GSM972090	GSE39582	C	A	High	-1.50245	-1.09244	-1.59968	-1.33545	-1.62541	-1.09926	-2.21579	-1.20886	-1.13376	0.052236	-1.65291	-2.12344	-1.6925	-0.2728	-0.772604	-2.06775	0.59318	-0.546323	-0.82226	-0.906817	-1.19081	-1.79742	-2.04738	-0.455126	-1.40105	-1.46756	-0.28138	-1.28312
GSM972091	GSE39582	B	C	Low	-0.855372	0.349731	-0.146116	-1.67657	-0.925304	0.213702	-1.10219	-1.02025	-0.643607	-0.275714	-1.3594	-1.34635	-0.451715	1.47967	0.564048	-0.308219	-1.20946	-0.414709	-1.12208	-1.17818	-1.11838	-1.04538	-1.39429	0.212045	-2.05779	-1.67764	-0.42922	-1.10438
GSM972092	GSE39582	B	A	High	-0.537351	0.291952	-0.115833	0.664174	0.920514	0.848845	0.588219	1.29906	0.562829	0.404691	0.802571	0.863862	0.658914	-0.363672	0.610833	0.263334	1.45401	-0.64655	0.46243	0.48096	0.207762	0.0730013	0.46989	-1.01895	1.2948	0.872077	-0.785289	-0.200014
GSM972093	GSE39582	C	A	High	-0.0431572	-0.29153	-0.851696	0.421636	0.0650626	0.678323	-0.367411	0.541466	-0.347314	0.422123	-0.021363	-0.285458	0.171858	-0.896098	-0.0824804	-0.498721	1.73445	-0.649832	0.497874	-0.609718	-0.27268	0.25329	-0.344925	-0.751737	0.0955983	-0.169509	-0.856764	0.966635
GSM972094	GSE39582	A	A	High	1.60368	1.27816	1.37533	0.636743	-0.0861728	0.144465	0.0123271	1.13085	0.969026	1.50169	0.540719	-0.0224488	0.82388	0.247434	0.527695	-0.517906	0.132165	-0.6642	0.608434	0.0459491	-0.147784	0.513131	0.376692	-0.0154812	-0.11826	0.29649	-0.789611	0.978965
GSM972095	GSE39582	C	A	High	-1.13248	0.530295	-0.598763	0.246119	-0.263472	0.33824	-0.220652	0.851894	-0.143515	0.39988	0.375398	-0.0939276	-0.126053	-0.994149	0.627566	-0.4257	0.561738	-0.630535	0.76059	0.399461	-0.625077	0.45511	-0.2109	-0.91317	0.570234	0.292761	-0.147442	0.545166
GSM972096	GSE39582	A	A	High	-1.26699	-1.57358	-1.78318	-1.37498	-2.30577	-0.1861	-1.80376	-2.21194	-2.03216	0.570963	-1.83154	-2.04789	-1.26518	-0.764842	-0.82011	-2.41018	-1.65066	-1.35367	-0.661514	-1.75522	-2.44283	-1.76723	-2.51474	-0.120076	-1.15785	-1.07441	-0.831475	-0.774406
GSM972097	GSE39582	A	B	High	-0.243024	-4.11334	-1.44314	1.11971	-0.0653223	-1.57542	1.35137	-1.83591	-0.304758	-4.89386	0.15524	0.627623	0.449551	-0.836919	-1.3853	0.739556	-1.48201	1.79856	-0.144636	0.367494	0.243957	0.159078	-0.187138	-0.388072	1.70527	0.725483	-0.0299978	1.29569
GSM972098	GSE39582	A	A	High	-0.791886	-1.89447	-1.01419	-1.01689	-1.64519	-1.91503	-0.810752	-4.03402	-0.926352	-0.67485	-2.31084	-0.726251	-2.24822	-2.383	-0.672904	-1.54334	-0.207003	-0.0568154	-0.557579	-1.81076	-0.777999	-1.11747	-1.28198	-0.514548	-1.91963	-1.38386	-1.50685	-0.85885
GSM972099	GSE39582	A	A	High	-1.27869	-1.03165	-0.966646	-1.49258	-0.974608	-0.410982	-1.76494	-1.63016	-1.25208	1.03196	-0.931195	-1.53939	-1.8194	-0.812591	-1.60329	-1.33814	-0.360624	-0.723065	-0.675725	-2.29614	-1.00083	-1.81477	-1.48436	-0.454049	-1.26639	-1.80722	-1.31713	0.180943
GSM972100	GSE39582	A	A	High	-0.974269	0.266465	-1.3686	-0.791305	-0.468314	-1.01677	0.173594	-1.06135	-1.0071	-0.131232	-1.28076	-1.09755	-1.06713	1.0365	-0.773805	-0.228855	-0.586183	0.225269	-0.269193	-0.274628	-0.811062	-0.972981	-1.07657	-0.261666	-0.915069	0.721404	0.413208	0.419406
GSM972101	GSE39582	A	B	High	1.50301	-0.946674	0.391049	-0.174877	-1.46207	-0.85146	0.426145	0.0838799	0.0706289	-0.665733	-0.137067	0.137809	-0.0538495	-0.640105	-0.430015	0.276005	-0.555453	-0.487473	0.597436	-0.620239	-0.199743	-0.0213426	-0.284483	3.04761	-0.272208	-1.10102	0.217729	-0.900135
GSM972102	GSE39582	A	B	High	2.85289	0.147699	1.91516	1.16171	1.31613	-0.319509	1.89629	1.10844	1.54888	-0.498048	1.50315	1.33327	0.892338	-0.66627	-0.191083	1.18936	-0.418138	0.0234842	2.52453	0.946195	1.57661	2.26381	1.82502	2.21733	1.4112	1.00416	1.13968	1.46822
GSM972103	GSE39582	C	A	High	1.02339	1.01801	1.43633	0.669164	0.102642	0.0847952	0.587014	-0.153204	0.302627	0.357149	0.630225	0.289666	0.247256	1.38611	-0.0473585	0.634854	0.431208	0.582611	0.82517	0.124631	0.508184	-0.0107185	0.308544	0.977082	0.65682	0.0613636	-0.473104	0.247805
GSM972104	GSE39582	A	B	High	1.16189	0.439051	0.342677	1.91176	0.696125	1.12265	1.12021	0.454502	0.804317	0.222071	1.04625	0.369791	1.39824	0.497652	0.638138	0.436654	1.41331	-1.13193	2.3523	0.833957	0.809185	2.05982	1.10408	-0.0121898	1.15796	0.986518	-0.766433	1.45178
GSM972105	GSE39582	C	A	High	-0.554437	-1.77572	-1.91022	-1.15648	-2.21465	-1.84291	-0.952589	-2.28149	-1.18464	-1.11017	-1.63724	-0.280414	-1.93	-1.90604	-2.37412	-1.66135	-0.488186	-0.681747	-1.41037	-2.22367	-1.16312	-0.908179	-1.75695	-0.771013	0.531291	-0.115829	-1.41853	0.14762
GSM972106	GSE39582	A	A	High	-1.35443	-1.24906	-0.683608	-1.03814	-1.27648	-1.06116	-0.59166	-1.69402	-1.08383	-0.827075	-1.1953	-0.771484	-0.71242	1.88669	-1.24956	-0.779556	0.0178147	0.0574854	-1.26819	-1.21394	-0.77551	-2.03469	-1.58593	0.552555	0.26155	-0.624064	-1.56851	-0.401043
GSM972107	GSE39582	A	A	High	0.255367	0.487224	0.267764	-0.337016	0.148012	-1.09632	0.860909	0.705404	-0.490624	-0.631427	0.289647	-0.574607	0.386873	0.590925	-0.753057	0.348844	-0.0692568	1.87474	0.769804	-0.692582	-0.100245	0.523111	0.281844	0.347402	0.714384	0.955697	0.893687	-0.614532
GSM972108	GSE39582	A	A	High	-0.244184	0.0511722	0.599867	-0.45287	-0.715983	0.717249	-0.418557	-1.31125	-0.316084	0.164647	-0.770866	-0.460961	-0.425138	-0.796535	-0.26285	-0.274308	-0.25047	-0.885324	-0.574159	-1.28269	-0.413032	-0.785487	-0.748685	-0.755145	-0.0960583	-1.29001	-1.39729	0.407392
GSM972109	GSE39582	A	A	High	-0.984883	0.434914	-0.200329	-0.740601	0.241862	-0.782247	-0.142418	0.206504	-0.933666	0.159284	0.251436	0.469027	-0.0472028	0.770385	-0.729312	0.48998	0.554567	-0.0231672	-0.687725	-0.578856	-0.363339	-0.263107	-0.237679	-0.177433	-0.315473	0.312027	-0.140268	-0.51798
GSM972110	GSE39582	C	C	High	0.754356	0.564281	0.625148	-0.480546	-0.458324	-0.790917	0.180542	0.136429	0.00187928	-0.693445	-0.403454	-0.135005	-0.0831044	0.416813	0.239841	0.18381	-0.815971	0.496419	0.818964	-0.450649	-0.528031	-0.831609	-0.350564	-0.549501	-0.565602	-0.517135	0.117362	-0.81348
GSM972111	GSE39582	C	B	High	1.09494	-1.09751	0.576293	0.477944	-0.0525233	-1.39628	0.847733	-0.975921	-0.339153	-1.62269	-0.585381	-0.419645	0.0919703	0.772999	-0.522915	0.745762	0.63936	0.658383	0.20046	-1.14624	-0.860008	-0.577055	-0.129453	1.02978	-0.00528971	-0.124161	-1.03589	-0.217516
GSM972112	GSE39582	A	B	High	-0.2746	0.0390552	1.25416	1.98012	0.595697	0.49956	1.34691	2.38067	0.669898	-0.63872	2.22424	1.48767	1.29941	-0.280201	0.996121	1.82817	1.06181	0.68476	0.345438	2.45507	1.89369	0.939776	1.77941	-0.820433	1.63601	1.16356	-0.722025	0.722984
GSM972113	GSE39582	C	B	High	0.0940531	-1.27584	0.542198	1.61182	0.418718	1.10948	1.49161	1.15993	0.450056	-1.61862	1.04162	0.791316	1.78442	-2.03849	-0.394094	0.808328	-0.707452	-0.0656334	0.177211	1.10818	1.72503	0.611315	1.21612	-0.0791641	1.83719	-0.0512083	-0.727365	1.0596
GSM972114	GSE39582	A	C	High	-0.769756	0.174774	-1.11256	-0.239541	0.057015	-0.23714	-0.710893	-0.350177	-0.923592	-1.05311	-0.276219	-0.0424784	-0.179635	0.362929	0.733394	0.0848817	-0.284468	-0.150371	-0.7993	-0.198196	-0.748604	0.415836	-0.0702113	-0.575371	-0.83024	-0.439199	0.120558	0.260243
GSM972115	GSE39582	A	A	High	-0.407903	-1.04281	-1.05283	-0.622488	-0.763835	-0.754982	-0.534293	-1.18246	-0.653221	-0.412853	-1.02663	-0.816804	-0.659921	0.929689	-1.21862	-0.697994	-0.869218	-0.911973	-0.448265	-0.506759	-0.529104	-0.72499	-0.706552	1.19023	-0.275676	-0.656717	-0.307266	0.0737729
GSM972116	GSE39582	A	B	High	0.805958	-1.99483	-0.77197	-0.386934	-0.0254429	1.57734	0.0435819	-0.921437	-0.17387	-1.63351	-0.276397	-0.277655	-0.303555	-0.4703	-0.0728796	-0.989449	-0.25616	-1.04937	-0.100667	-0.50962	-0.369442	0.438444	-0.339539	-0.0345003	-0.095228	-0.915678	0.637708	0.269342
GSM972117	GSE39582	A	A	High	1.90811	2.3737	2.84357	1.09555	0.976058	0.671093	1.78787	1.53603	2.13575	-0.0890799	0.855483	0.721235	1.59364	1.48362	1.5979	1.19246	0.857523	0.0188431	1.34565	0.941663	0.641603	0.558714	1.61811	0.409074	0.910146	1.34478	1.27035	0.0765487
GSM972118	GSE39582	B	A	High	-1.41824	-0.918223	-1.09445	-1.38102	-1.8057	-0.918354	-1.35077	-0.789749	-1.79445	-0.983613	-1.51342	-1.54766	-1.31126	-0.364294	-0.0820428	-1.78973	-0.719503	1.10163	-1.07343	-1.23635	-1.72206	-1.55043	-1.14314	-1.12449	-1.07416	-0.568837	0.197107	-1.90855
GSM972119	GSE39582	B	A	High	-1.06461	-0.557856	-1.33418	-0.453527	-0.905033	-0.935716	-1.31077	-1.34256	-1.22118	0.65482	-1.06205	-1.47682	-0.834664	-1.30667	-0.700905	-1.34754	0.745285	0.577775	-0.0595271	-0.987963	-1.05589	-0.610398	-1.50146	-1.15719	-0.564643	-1.10666	-1.07401	-0.361468
GSM972120	GSE39582	A	A	Low	-0.0286532	1.40401	1.12264	0.14438	0.728989	0.408512	0.519882	0.836256	0.458895	-0.618304	1.04738	0.762039	0.566889	-1.44625	0.233221	0.632606	-0.301956	-0.115565	0.174978	0.989693	0.0519578	0.383147	0.810587	-0.571622	0.0715481	1.38894	-0.708921	-0.189983
GSM972121	GSE39582	C	A	High	0.499253	0.0493754	0.117437	0.151636	-0.600324	-0.787243	0.154387	-1.53538	-0.239781	-0.515625	-0.681196	-0.219297	-0.756845	0.209675	0.407425	-0.0877945	-0.7105	-0.439745	-0.240239	-0.393369	-0.469873	-0.355429	0.0164217	-0.210683	-0.537025	-0.55255	-0.288527	-0.926433
GSM972122	GSE39582	C	A	High	-1.57281	-0.748616	-1.49679	-1.91952	-1.60503	-0.928553	-1.30347	-1.7052	-1.77563	0.389476	-1.68062	-1.16065	-1.90922	0.632424	-1.05339	-1.84755	-1.14771	-1.0173	-2.0169	-1.74415	-1.87525	-2.1083	-2.12136	-1.05951	-1.58569	-0.808541	-1.13306	-0.677217
GSM972123	GSE39582	A	A	Low	-0.424031	-0.174298	-0.895412	-0.880945	-1.94157	0.164987	-0.772714	-1.85717	-1.48303	0.369779	-1.14918	-1.03386	-1.10729	-0.239087	-1.27203	-0.561554	-0.786387	-2.27689	-0.63829	-0.926721	-1.31741	-1.59595	-1.49387	-0.636683	-0.845708	-1.10009	-0.467986	-0.894669
GSM972124	GSE39582	C	A	High	1.01942	-0.389705	0.217359	0.157524	-0.121799	-0.247697	0.123943	0.768969	0.275898	-0.492845	0.304809	0.252796	-0.242937	0.505105	0.0229038	-0.373117	0.700962	-0.0696945	0.111063	0.265284	-0.468332	0.332039	-0.140478	0.547879	0.052041	-0.146907	0.0494465	1.06644
GSM972125	GSE39582	A	A	High	0.75296	-0.757774	-0.69251	0.717515	0.622506	1.28562	0.00857769	0.425673	-0.271044	-1.23834	0.686374	0.390384	0.0498648	-0.972039	-0.378031	-0.006051	0.410721	-0.363087	0.722887	0.307024	-0.030758	0.921781	0.22648	0.259042	0.488907	0.0868859	-0.0825531	0.459335
GSM972126	GSE39582	B	A	High	-1.22016	-0.402393	-1.24469	-1.92091	-2.12378	-0.822368	-1.257	-2.27293	-1.67585	0.155441	-2.23774	-1.8765	-1.89113	-1.03839	-1.63598	-2.06678	0.332965	-0.852781	-1.79429	-1.9826	-1.82164	-2.0185	-2.26604	-1.65132	-1.41632	-0.929176	-1.53992	-1.49622
GSM972127	GSE39582	C	B	High	0.878761	-1.02402	-0.190609	0.303438	-0.0780544	-0.946084	0.436561	-0.10585	-0.233016	-0.256291	-0.0291218	0.390896	-0.441037	0.897468	-0.839797	-0.411463	0.481822	1.16039	0.652608	-0.837279	-0.3306	-0.0334069	-0.176087	0.891337	0.61361	0.0633683	-0.842937	0.523503
GSM972128	GSE39582	C	A	High	-0.437477	0.0930541	0.127426	0.244148	-0.212482	-0.104994	0.0443752	0.486453	-0.83202	-0.379146	1.0839	0.252037	0.809662	-0.14404	-0.3685	0.563943	1.7902	-0.741732	-0.168455	0.324828	0.186364	0.663793	0.603083	1.46323	0.657492	0.344202	1.5628	0.330307
GSM972129	GSE39582	B	C	Low	0.815137	0.684852	0.390545	-0.0396345	-0.252962	0.675008	0.45946	-0.0771151	-0.0326217	-1.45105	0.102128	-0.327037	-0.357402	0.457765	0.548704	0.563998	-1.22666	-0.643678	0.512078	0.123834	-0.259939	0.238018	0.719827	1.25799	-0.780551	-0.0533012	0.0807167	-1.07719
GSM972130	GSE39582	C	A	High	-1.39286	-1.86661	-1.54013	-1.22509	-2.28888	-1.36783	-0.764985	-1.62356	-1.83708	-0.388476	-1.33981	-1.14669	-1.67692	-0.434943	-2.16552	-1.39952	0.5815	-1.18566	-1.04926	-2.00563	-1.63505	-1.80427	-1.69219	-0.476595	-1.06269	-1.54532	-0.214917	-1.00558
GSM972131	GSE39582	A	A	High	1.89437	0.478415	0.768152	1.1182	0.100561	0.757814	1.22514	1.62554	1.24604	-0.530226	0.721363	0.491632	1.2675	0.382331	-0.0187116	0.200917	-0.000138292	-0.00597081	1.30838	-0.109708	0.513721	1.4329	0.333368	0.596704	0.773445	0.153357	-0.182274	0.228984
GSM972132	GSE39582	A	A	Low	-0.533112	-0.0551473	-0.518237	-0.000369265	-0.225511	0.542441	-0.638697	0.38406	-0.732404	0.20087	0.293194	-0.951309	-0.326318	-0.238245	-0.00107635	-0.828491	1.45657	-1.24194	-0.0862126	-0.0942933	-0.547732	0.173125	-0.413718	-0.0524298	-0.751886	-0.276299	-1.2611	0.127146
GSM972133	GSE39582	A	B	High	-0.0732497	-0.818681	-0.00847089	1.13662	1.28807	1.46615	0.727366	0.61912	0.169319	-2.13017	1.04363	1.03905	0.430388	1.3129	0.181461	0.43579	0.322909	0.120747	0.515987	0.934692	0.500139	0.641576	0.900568	0.617853	0.914098	0.299651	-0.412487	2.09823
GSM972134	GSE39582	A	A	High	1.14566	1.55906	-0.657839	0.712566	-0.0817242	1.74183	0.346051	-0.398517	0.808519	-0.881086	0.371364	-0.226325	0.280732	0.233652	2.13096	-0.513332	0.347616	-2.43685	2.46762	0.27852	0.458384	0.703884	0.198286	-1.49372	0.314326	-0.358319	0.747632	-0.00971833
GSM972135	GSE39582	A	A	Low	-1.47657	-1.26263	-1.30412	-1.43585	-1.84075	-0.396325	-0.790838	-1.99495	-1.6466	0.163599	-1.37461	-2.12328	-1.87125	-2.17053	0.505743	-2.12874	-1.33513	0.10399	-1.28201	-1.21868	-1.7053	-2.4239	-1.81453	-2.41115	-2.04061	-2.31563	-0.511802	-1.38842
GSM972136	GSE39582	A	A	Low	-0.0734452	0.305708	-0.897092	-0.557529	-0.708114	0.407951	-0.994365	0.0822412	-0.701732	0.123918	0.138447	-0.926732	-0.779594	1.46892	0.00668498	-0.427579	-0.373493	-1.07198	-0.0361981	-0.543003	-0.161732	-0.360525	-0.600658	-0.890588	-0.729955	-1.29297	0.469263	0.393529
GSM972137	GSE39582	A	A	High	-0.499167	-0.117499	-0.53718	-0.746643	-1.59188	-0.0753113	-1.16554	-1.25801	-0.522517	-0.0972962	-0.513629	-0.867641	-1.22542	0.059286	-0.108952	-0.668076	-0.199012	-1.8864	-1.33824	-0.138853	-1.49412	-0.280207	-1.09992	-0.756204	-0.25957	-1.97655	-0.564297	0.2611
GSM972138	GSE39582	A	A	High	0.186981	-0.305931	-0.59099	-0.916609	-1.23555	-1.37326	-1.13641	-1.6015	-1.45129	-0.298217	-0.987898	-1.12208	-1.42344	-0.086834	-1.03461	0.147106	-1.67881	-0.921724	-1.11035	-1.65272	-1.16502	-1.56069	-1.15345	-1.32147	-1.18288	-1.16516	-0.938714	-1.12539
GSM972139	GSE39582	A	A	High	-0.650383	-0.709448	-1.25931	-0.691527	-1.2397	-0.184174	-1.29919	-1.03621	-0.942243	0.976413	-0.980854	-1.51721	-0.98691	0.111295	-1.81549	-0.853132	-1.6033	-0.372879	-0.939676	-1.22542	-1.32465	-1.25569	-1.48329	-0.34354	-1.22381	-1.68811	-0.757905	-0.532217
GSM972140	GSE39582	A	A	High	-1.10498	-0.185177	-0.862284	1.84684	1.35653	2.12169	0.765629	1.49514	0.286641	1.60186	1.74757	1.19765	1.12409	2.25078	0.558275	1.12034	0.754933	-0.303513	0.0858276	1.03061	0.882405	0.681187	0.818063	-1.21088	1.35742	0.507302	-1.22914	1.43583
GSM972141	GSE39582	A	A	High	-1.11149	0.52646	-0.931735	0.666357	0.28226	1.42739	0.268868	0.91646	0.00664174	0.665312	1.02509	0.532854	-0.00103277	-0.291531	-0.252324	1.07313	-0.383441	-0.946798	1.07099	0.476715	0.692485	0.712344	0.557679	-0.445282	0.754939	0.141437	1.05547	1.0541
GSM972142	GSE39582	A	A	High	-0.709384	-0.388727	-1.33766	-0.468116	-1.68311	0.0272907	-0.481159	-1.29661	-0.454053	0.124881	-0.567652	-1.41448	-1.04573	-0.858136	-0.343394	-0.671027	-1.16603	-1.64825	0.89351	-0.894	-0.962854	-0.328711	-0.887068	-0.774968	-0.591998	-0.95576	-1.44445	0.212307
GSM972143	GSE39582	A	A	High	-0.509948	0.40733	0.234122	-0.54798	0.0438444	-0.556249	-0.320341	-0.167793	-0.183844	0.92503	0.0267121	-0.114754	-0.285799	-1.19292	-0.976246	-0.281456	0.80659	-0.184673	-0.835878	-0.406379	-0.816994	-0.61175	-0.251471	-1.22766	-0.101916	-0.44453	-0.772266	0.600888
GSM972144	GSE39582	C	A	High	-0.485145	-1.08817	-0.854804	-0.798085	-1.24033	-1.35049	-1.08025	-1.15309	-0.837198	0.499059	-0.784457	-0.484023	-1.31603	-0.594963	-1.37179	-1.32884	0.422014	-1.35291	-0.0663971	-1.7889	-0.975021	-1.12507	-1.20368	-0.220544	-0.788269	-1.64621	-0.56616	-1.18586
GSM972145	GSE39582	A	A	High	1.58216	-0.0712832	-0.0723888	0.292811	-0.788892	-0.167304	-0.0698433	-0.0944567	0.480912	-0.932038	-0.0827657	-0.144544	-0.187301	0.428761	-0.183621	-0.851631	0.499037	-0.904512	0.887083	-0.303624	-0.499038	0.0374395	-0.600659	0.0862171	0.179076	-0.979628	-0.306351	1.37328
GSM972146	GSE39582	A	B	High	-0.166794	0.0239093	-0.121285	0.868203	0.621904	1.57078	0.0506988	-0.147683	-0.175338	-0.00141148	0.139499	0.0664106	-0.317794	-0.277141	1.20983	-0.281117	-0.219643	-0.409392	-1.10947	1.06995	-0.00226111	-0.0870604	0.212495	-0.530791	-0.11665	0.0198246	-0.716864	-0.200451
GSM972147	GSE39582	A	A	Low	-1.41328	0.35175	-0.433288	-0.550806	-0.573325	0.489694	-0.798995	0.339091	-0.641941	0.56193	-0.363112	-0.385826	-0.285133	0.303026	-0.461741	-0.753533	-0.293237	-1.18971	-0.592912	-0.675535	-0.956833	-1.062	-0.953611	-0.356851	-0.671793	-0.0417678	-0.214444	0.210253
GSM972148	GSE39582	A	A	High	-0.818472	0.134044	-0.107466	-0.44554	-0.279586	-0.610871	-0.477086	-0.115207	-0.414981	0.638232	0.325247	-0.444811	-1.26452	-0.832116	-0.250438	-0.877936	-0.339298	-0.468309	-0.177139	0.221054	-1.145	-0.742789	-0.390736	0.629954	-0.562824	-0.430553	-1.02139	0.0822525
GSM972149	GSE39582	A	A	High	-0.260239	-0.706709	-1.08982	-1.27419	-0.359107	-0.239356	-1.36922	-1.03828	-1.26211	0.494754	-1.05122	-0.997004	-0.274261	0.361683	-1.8965	-0.174194	-1.64514	-0.302878	-0.1258	-1.83646	-0.627994	-0.239355	-0.560919	-1.23739	-0.351192	-0.461991	0.713504	-0.681201
GSM972150	GSE39582	A	A	High	1.15329	-0.074156	-0.709811	-0.0927629	-0.806018	0.376957	0.0709501	0.067355	0.0255121	0.2818	0.240702	0.10429	-0.530639	0.54998	-0.337439	-0.696074	0.438658	0.0360842	0.0777153	0.661401	-0.664184	-0.545787	-0.143362	-0.317199	-0.0640386	-0.922891	0.834622	1.07046
GSM972151	GSE39582	A	A	High	-0.0690231	0.379539	-0.278338	-1.30562	-1.11	-0.935244	-0.345356	-1.19457	-0.344119	-0.201074	-0.934873	-1.05224	-1.45675	0.969906	-0.134711	-0.697867	-1.13996	0.400221	-0.254541	-1.35723	-0.821933	-1.24794	-1.06137	0.897821	-1.45185	-1.14285	-0.433741	-0.315324
GSM972152	GSE39582	A	A	High	0.129292	-0.0670354	-0.615584	-1.41906	-1.01885	-0.422505	-1.18193	-1.17434	-0.3218	0.046428	-0.552892	-1.29137	-0.959388	0.512793	0.115476	-1.11694	-0.290202	-0.341155	-0.238961	-0.776819	-0.870395	-0.14969	-1.14319	-0.8896	-1.2611	-1.51915	-0.333751	-1.73682
GSM972153	GSE39582	A	A	High	0.602487	0.613954	0.0578782	-0.55342	-0.270192	0.223828	-0.656494	-0.362447	-0.0738905	0.719525	-0.0978046	-0.923947	-0.676611	-0.738447	-0.319923	-0.622568	-0.459257	-1.43028	1.47814	0.291054	-0.515165	0.958449	-0.29089	-1.10337	-0.0245934	-0.361705	0.0558903	-0.00416305
GSM972154	GSE39582	A	A	High	-0.813902	0.807904	-0.704564	-0.235149	-1.10447	-0.548108	-0.254052	-0.66118	-1.03482	-0.631811	-0.686326	-1.04436	-1.16121	2.17229	0.455061	-0.720845	-0.306482	-1.26012	-0.392477	-1.28686	-0.863861	-0.785922	-1.12198	-0.734138	-0.843764	-0.713698	-0.194116	-0.390275
GSM972155	GSE39582	A	C	Low	-0.86264	0.547444	-1.32425	-0.692011	-1.5972	0.223913	-1.05615	-1.72903	-0.633518	-0.0475515	-1.09998	-1.64121	-1.22935	-1.01602	1.13872	-2.328	0.0837495	-2.46498	0.102858	-0.242794	-1.2101	-1.17219	-1.46262	-1.06579	-1.41301	-1.4973	-0.18466	-1.6474
GSM972156	GSE39582	A	A	High	-0.117603	-0.330139	-0.679906	-0.0891696	-0.593599	-0.1352	-0.707153	0.504071	-0.383779	-0.903108	-0.478934	-0.300911	-0.49713	0.296986	-0.438292	-0.754383	1.283	-0.206704	-0.108692	-0.176058	-0.611871	-0.198784	-0.615211	0.493674	-0.247652	-0.958201	-0.0244493	-0.300714
GSM972157	GSE39582	A	A	High	-0.372822	-0.139806	-0.72116	-0.892123	-0.730362	1.62192	-0.38695	-0.441124	-0.374124	1.14618	-0.0727366	-0.924944	-0.346876	0.757976	-0.229546	-0.499597	-1.35401	-1.45115	0.647378	-0.869525	-0.64556	0.196925	-0.85796	-1.89159	-0.101584	-0.331233	-0.461045	0.310612
GSM972158	GSE39582	A	B	High	1.0828	1.07281	1.01666	1.24059	1.46551	0.647596	1.44505	1.93561	1.56191	0.925356	1.63399	1.20639	1.51894	1.28865	0.339926	1.73604	0.855897	1.25593	0.911253	0.944793	1.53919	0.508314	1.42244	0.104871	1.47924	0.347286	0.491133	0.789787
GSM972159	GSE39582	A	A	High	-0.11645	0.755386	-0.564514	-0.398266	-0.586947	0.0939623	-0.555801	-0.213152	-0.565647	0.274169	-0.743558	-0.830314	-0.730321	1.52946	0.538797	-0.546345	0.0459429	0.357904	0.377786	-0.397085	-0.662061	0.582793	-0.539583	-0.761213	-0.973672	-0.539966	-0.205345	-1.06621
GSM972160	GSE39582	A	A	High	-0.822235	-0.341227	0.539969	0.579371	-1.08367	-1.16828	0.738913	-0.590033	-0.679379	0.374123	-0.345558	0.00591006	-0.6387	0.264908	-1.55374	-0.322824	1.38755	0.197334	-0.699524	0.660334	-0.337699	-0.654894	-0.373206	-1.05936	0.590906	0.424954	-1.09134	0.887632
GSM972161	GSE39582	C	A	Low	-1.31595	-0.812892	-1.65683	-0.696431	-0.575747	0.0677293	-1.85829	-1.28191	-1.56552	-0.18143	-0.867052	-0.88798	-1.33301	0.417012	-0.577333	-0.0266537	-2.00525	-0.823262	-0.122469	-0.792878	-0.784599	-0.991529	-1.28745	-0.650736	-1.26798	-1.09389	0.338098	-1.80037
GSM972162	GSE39582	A	A	High	-0.67187	0.659838	-0.846241	0.311492	0.700519	0.608996	0.207364	1.02647	0.219743	0.259266	1.06662	0.506165	0.396685	-0.824489	0.0656398	0.778918	-0.700939	-0.393475	-0.206786	0.58576	0.708111	0.77356	0.548397	-0.867623	0.418613	0.283371	0.23659	0.346898
GSM972163	GSE39582	A	B	High	0.91205	-0.370366	-0.243506	0.0375314	-0.464161	0.525765	-0.417633	0.178013	0.450606	-0.971038	-0.573492	-0.816198	0.0353861	0.406758	-0.384884	-0.115494	-0.82882	-0.221047	0.823061	0.463261	-0.194217	0.296003	-0.31026	0.308678	-0.22058	0.392268	0.237853	0.462868
GSM972164	GSE39582	C	A	High	-0.635925	0.271639	0.074146	0.272801	0.853111	0.419714	-0.196167	0.694188	-0.523405	-0.278434	0.623879	-0.0465167	0.157862	0.0775188	-0.425585	0.0024653	1.18864	-0.694079	0.195186	-0.536062	-0.455028	0.479904	0.157452	0.106842	0.124986	0.305647	0.919631	1.29708
GSM972165	GSE39582	A	A	High	0.388517	0.263137	-0.823722	0.82594	0.374025	0.878238	0.187269	1.08146	0.105864	0.285284	0.423574	0.090153	0.263168	0.858721	0.469843	-0.018689	0.250661	-1.71032	1.12561	0.143776	-0.0834706	0.479918	-0.107922	-1.20516	0.524457	-0.0786986	-0.895022	0.740939
GSM972166	GSE39582	A	A	High	-0.581759	-0.151155	-1.07425	0.000174591	-0.143582	-0.133964	-0.153286	-0.288113	-0.755611	0.0667413	0.070852	-0.685922	-0.477084	0.943121	-0.510573	-0.526786	-0.396585	-0.376107	0.94823	-0.823246	-0.602217	-0.4135	-0.506412	-0.895542	-0.209232	-0.575358	-0.459498	0.179286
GSM972167	GSE39582	A	A	High	0.891225	0.707235	0.222288	0.561144	-0.486873	-0.0587903	-0.238566	-0.180841	0.651423	0.334733	0.288405	-0.294634	0.0388042	0.0233827	-0.703505	0.0589698	0.591512	-0.483588	0.178567	-0.448497	-0.00323253	-0.154663	0.157552	-0.147605	-0.0834483	-0.570485	-0.651824	0.399466
GSM972168	GSE39582	A	A	High	-1.02727	0.941118	-0.279494	1.24047	1.63878	0.386379	1.40321	0.782075	-0.00657478	-1.81356	1.20308	0.591778	0.877246	0.0396232	1.33901	1.82975	-0.676186	0.177929	-0.232439	0.33937	1.46118	0.845066	1.25273	0.356878	0.62697	0.539397	2.89376	1.01684
GSM972169	GSE39582	A	A	High	-0.744841	0.131139	-0.402581	-0.353336	-0.823646	-0.28812	-0.667662	-0.488099	-0.497417	0.784867	-0.57401	-0.621702	-0.484631	-0.283779	-1.1957	-0.171711	-0.153993	-1.67034	0.0577839	-0.777462	-0.685753	-0.814966	-0.590117	-1.70682	-0.720356	-0.691403	0.602229	-0.71986
GSM972170	GSE39582	A	A	High	0.341473	1.01622	0.0188624	0.245229	-0.375453	0.655923	-0.39948	0.149243	-0.110685	-0.167267	0.194486	0.107755	-0.132652	-2.46109	-0.344176	-1.0842	-0.274262	-0.225273	0.522808	-0.596048	-0.00923129	0.908707	-0.00280375	-1.79915	-0.37019	0.0607763	-0.856243	0.0811185
GSM972171	GSE39582	A	A	High	1.0823	2.00985	2.21192	1.9962	1.16804	1.05917	2.19857	1.32372	1.8132	-0.12402	1.71466	1.81054	2.36248	-0.578454	2.4005	1.31463	0.594878	0.0255662	0.530603	1.4079	2.05878	1.27555	1.87849	0.877621	1.71103	2.34408	0.494065	0.662722
GSM972172	GSE39582	C	B	High	-1.17531	-1.43582	-0.655553	-1.27838	-1.87048	-1.37113	-0.750517	-2.3871	-1.50585	-0.99488	-1.50881	-1.29033	-1.14327	-0.117824	0.0786283	-0.826059	1.03793	1.39708	-0.656845	0.122143	-0.473172	-1.01978	-1.24818	0.59157	-0.535999	0.0835652	-0.327278	-0.893544
GSM972173	GSE39582	C	B	High	-1.15109	-1.32128	-0.333228	-0.967428	-0.670707	-1.25706	-0.848489	0.59312	-1.04439	-0.100166	-0.80508	-0.877972	-1.20955	0.0120856	-1.31171	-0.394544	-0.110805	1.33462	-1.31754	-1.08627	-0.139949	-1.01663	-0.918449	0.0407746	-0.465531	-0.293862	-0.0693019	-0.563112
GSM972174	GSE39582	C	A	High	0.285244	-0.437494	-0.558786	-0.41992	-1.31052	-1.3909	-1.20353	-1.17448	-1.41193	-1.45191	-1.59282	-0.276278	-0.829306	0.679918	-1.57504	-1.11684	-1.3547	0.315956	0.0332637	-1.11317	-1.34226	-0.726473	-0.984581	-0.413652	-0.414779	-0.0543561	-0.351537	-1.73902
GSM972175	GSE39582	B	C	High	-0.385844	-0.89766	0.212107	-1.56776	-1.52684	-1.90393	-1.30774	-1.62318	-1.46872	-2.24332	-1.76477	-0.618775	-1.46292	-0.885403	-0.959682	-1.57489	-1.53284	1.76811	0.265918	-0.853997	-1.17449	-0.0794566	-0.980513	2.09892	-0.849659	0.329383	-0.291497	-1.45162
GSM972176	GSE39582	C	C	High	0.0497972	0.172996	0.520786	1.05168	0.513983	-0.253522	0.555512	-0.152681	-0.0288812	-1.98814	0.073896	0.644599	0.875607	-0.691026	0.15199	0.676247	1.88527	0.629654	0.334172	-0.165558	0.348508	-0.335912	0.4069	2.00213	0.278532	1.04529	-0.507872	0.331732
GSM972177	GSE39582	A	B	High	0.239785	-2.02924	-0.329161	0.239207	-0.0704393	-1.75421	-0.42183	-0.971348	-0.547151	-1.84923	-0.743674	-0.0220616	-0.206973	1.19798	-2.97227	-0.12498	0.303379	1.37381	-0.610978	-1.10887	-0.399087	-1.29994	-0.616934	1.80615	0.911724	0.172023	0.45648	-1.01285
GSM972178	GSE39582	A	B	High	0.0493171	-1.90759	-0.697752	-1.11589	-0.295064	-2.62648	-0.310157	-1.89635	-0.712768	-2.39601	-1.65668	-0.421602	-1.00801	0.86825	-0.801174	-0.167181	0.277824	0.0733196	0.632709	-2.02472	-0.698151	-0.753684	-0.463343	1.09061	-1.3862	-0.976145	-1.29426	-0.674919
GSM972179	GSE39582	A	B	High	2.81618	-0.767212	1.65774	1.11512	1.66684	-1.05782	2.03379	0.510428	1.46821	0.561443	1.42836	1.86461	0.944718	-0.255652	-1.76885	1.46909	1.31416	2.58332	0.129626	0.457875	1.6494	0.633601	1.68717	3.4075	1.27592	0.781363	1.69933	1.44094
GSM972180	GSE39582	B	C	High	-0.138111	0.746711	3.08699	0.271291	0.626706	-1.33717	1.63066	-0.649455	0.991933	-2.7115	0.303454	0.477751	0.742253	-0.494309	0.0407246	0.45624	-1.0808	0.283243	-1.67591	-0.43876	-0.270887	-1.04767	0.906461	0.662513	1.31663	1.93933	-0.8775	-1.06047
GSM972181	GSE39582	C	B	High	-0.878741	-1.6576	-1.1659	2.0856	1.56824	-0.210328	1.10594	0.836931	0.389473	-2.13846	1.84411	1.76483	1.82594	-0.385733	-0.291212	2.72748	-1.21859	1.31359	-0.199273	1.23546	2.57535	1.91089	1.72225	2.1625	2.46186	2.19124	2.38927	2.22337
GSM972182	GSE39582	C	C	High	-0.0378365	-1.44288	-1.10567	-0.539071	-0.967635	-0.695959	-1.28384	-2.18116	-1.00814	-0.793601	-1.41749	-0.607258	-0.882178	0.544324	-0.580001	-0.180034	-1.70335	1.11615	-0.831912	-1.43761	-0.480742	-0.181328	-0.883926	0.776652	-0.330733	-1.12443	0.058566	0.0524776
GSM972183	GSE39582	B	B	High	-0.606889	-1.56464	-1.66242	-1.58342	-1.27227	-1.70418	-2.17975	-3.47226	-1.71341	0.290394	-2.87816	-1.29088	-2.09898	-0.574709	-0.205457	-1.24313	-0.261756	0.880176	-1.71433	-1.83457	-0.674193	-0.706535	-1.34129	1.40436	-1.79079	-1.45783	-1.47167	-1.45491
GSM972184	GSE39582	A	B	High	-1.23252	-0.251209	0.667857	0.374362	0.946868	1.93001	0.773122	1.50925	-0.261829	-0.545461	1.33828	0.711189	1.27653	-1.29534	1.72511	0.90705	-0.463661	0.625616	-0.123693	0.988813	2.16735	1.4467	0.691318	-0.12671	1.25863	1.86679	0.269807	0.293284
GSM972185	GSE39582	C	C	High	-0.80188	-1.93587	-1.27534	-1.6819	-1.35284	-2.64276	-2.00178	-1.58138	-1.55721	0.0230474	-1.61989	-0.246594	-1.4704	-1.40482	-2.30287	-0.506906	-2.40446	3.05144	-0.685429	-1.4014	-1.04277	-1.80772	-2.04168	-1.32343	-1.32299	-0.00353077	-1.3826	-0.570565
GSM972186	GSE39582	C	B	High	0.501334	-1.34923	0.577508	1.43544	1.22328	1.40021	1.37361	0.843488	0.640472	-0.457206	0.796311	1.98141	1.42354	-2.31769	0.351569	1.00119	0.62592	1.72402	0.814397	2.27394	1.65185	2.46621	1.34768	0.803324	1.50074	1.84229	0.310416	1.20131
GSM972187	GSE39582	C	C	High	0.845824	-0.0461463	-0.0692493	0.264783	1.46095	0.846736	0.40151	0.921187	0.662926	0.993324	0.736031	0.350164	0.569928	0.0500047	0.42863	0.379871	1.12724	0.0758747	-0.26161	0.961741	0.539588	-0.0955793	1.111	0.112042	1.06397	0.698497	-1.02175	-0.573968
GSM972188	GSE39582	C	C	High	-0.534033	-0.943406	-0.962653	-1.13747	-0.601927	-0.313029	-1.00059	-0.844746	-0.442537	-0.258349	-0.789428	-0.849091	-0.304413	1.2546	-1.23305	-0.180324	2.23804	0.340984	-0.465961	0.341055	-0.224787	-1.01008	-0.44438	1.34516	-0.806863	-0.537185	0.101614	-1.96628
GSM972189	GSE39582	B	C	Low	0.193561	1.80703	2.18681	0.787329	0.451871	-0.245777	1.269	0.0190128	1.54511	0.653652	0.873634	1.14896	0.849451	1.14698	0.433815	0.424568	0.603054	1.33291	0.491245	0.777209	0.1901	-0.79701	0.855481	0.413159	0.41326	1.31826	-0.839056	0.328353
GSM972190	GSE39582	C	B	High	-0.567897	-1.60784	-0.789005	-1.35486	-2.27834	-1.893	-1.12384	-1.04173	-1.26003	0.750481	-2.06015	-1.52188	-0.889033	-1.00096	-2.65805	-1.10168	0.765457	-0.273801	-0.12593	-1.90922	-0.990791	-2.15091	-1.54038	-0.460712	-0.279197	-0.460178	-1.18033	-1.17988
GSM972191	GSE39582	A	A	High	-0.91349	-0.119992	-0.940051	-0.828436	-0.918225	-0.15939	-0.559028	-0.659088	-0.870441	-0.0824549	-0.694628	-1.36469	-1.24145	0.429958	0.551061	-2.44049	-1.49358	-0.405812	0.423131	-0.771686	-1.42896	-0.369716	-1.27136	-0.156396	-1.19177	-0.189324	0.505521	-0.314325
GSM972192	GSE39582	C	C	High	0.744523	0.213616	-0.0724385	0.387647	1.17139	-0.779946	0.994873	0.665411	0.302028	-1.1724	0.221967	0.0843715	0.765609	0.839465	-0.114234	1.37205	1.88486	1.62091	-0.382818	0.513122	0.595677	-0.348489	1.01407	1.44278	0.387726	0.425161	0.185503	-0.703398
GSM972193	GSE39582	C	B	High	0.63964	-0.940971	0.0585758	-0.633269	-1.05346	-0.888537	-0.640088	-0.945687	-0.313369	-0.746338	-1.32739	-0.750534	-0.616836	0.307313	-2.00239	-0.987534	-0.689947	0.866657	-1.11269	-2.03663	-1.29709	-1.20964	-1.33692	0.19108	-0.42684	-0.330862	-0.518678	-1.77036
GSM972194	GSE39582	C	C	High	0.114011	-0.653125	0.146923	-1.09757	-1.18326	-1.02797	-0.480784	-1.01844	-0.38615	-0.0890171	-0.399948	0.000759846	-0.570098	-1.10429	-1.82591	-0.312234	-0.470757	0.254977	0.104354	-0.719911	-0.632594	-0.581881	-0.219141	1.49528	0.305294	-0.428638	-0.91744	0.216156
GSM972195	GSE39582	C	C	Low	-0.322558	-0.135847	0.293222	-1.24899	0.989318	-0.68298	-0.0845231	-0.364214	-0.156869	-1.58625	-0.470514	-0.611556	-0.0556398	1.42749	-0.89891	0.300239	0.344976	1.57248	-0.986338	-0.99756	-0.600172	-0.965833	0.198512	0.111183	-0.402895	-0.383593	-0.179195	-2.47143
GSM972196	GSE39582	B	C	Low	-0.734033	0.981003	0.569469	-0.510304	-0.0912313	0.423255	0.88441	-1.2469	-0.739364	-0.664537	0.0161574	-0.556739	-0.15711	-0.55271	1.13063	0.425194	-0.182836	0.611296	-1.53031	0.344198	-0.192288	-0.105889	0.00233513	0.752083	-0.599601	-0.290901	1.56295	0.161137
GSM972197	GSE39582	B	C	Low	-0.367623	-0.592741	0.0172893	-0.5927	-0.480501	-0.774424	0.267207	-0.750872	-1.16825	0.149455	-1.34857	-0.510078	-1.0029	0.727269	-0.0898221	0.140148	-1.57777	1.46609	-0.875112	-0.737875	-0.755361	-1.1146	-0.546726	-0.439557	-0.0892583	-1.60197	-0.798652	-0.201416
GSM972198	GSE39582	C	A	Low	-1.04183	-0.297743	-0.386611	-1.04473	-1.26735	0.139833	-1.34797	-0.646636	-0.607494	0.817214	-0.505272	-0.961187	-0.823149	2.84753	-0.682736	-0.692863	-0.338992	-0.117242	-0.333774	0.0109827	-0.971374	-0.449602	-1.42036	0.911677	-1.29774	-0.831092	-0.659296	-0.161398
GSM972199	GSE39582	B	C	High	-0.541145	-1.12458	-0.226101	-1.89743	-1.601	-1.22973	-0.703094	-1.45798	-0.624399	-0.455055	-1.1363	-0.426951	-1.14395	0.342661	-1.35153	-0.398077	-0.374047	1.30536	-1.51775	-1.43095	-1.28052	-1.03919	-1.47815	-0.401348	-0.732919	-1.37793	-1.72744	-1.15563
GSM972200	GSE39582	B	C	High	-0.21027	-0.0676896	-0.407587	-0.664869	-0.21228	-0.655236	-0.304496	-0.111404	-0.416067	-0.534304	-0.498612	-0.152611	-0.396111	-0.529062	0.107466	-1.09676	0.864137	-0.8011	0.577653	-0.386991	-0.689069	0.246978	-0.481421	-0.999275	0.236991	0.772463	-0.403362	0.627287
GSM972201	GSE39582	A	B	High	1.10007	0.0854947	0.562675	1.58986	1.31901	0.639338	1.07677	0.889811	1.05623	-0.299065	1.08159	1.61463	1.08058	-0.994858	-0.661562	0.892611	1.83595	0.614663	0.941138	0.280767	0.840283	1.27972	1.32211	-0.141385	1.98517	1.38888	0.421869	1.61725
GSM972202	GSE39582	B	C	Low	0.258857	0.255572	0.0556843	-0.671207	-0.384576	0.0883396	-0.695164	0.408767	0.326795	-0.0354858	0.0285533	0.334301	-0.3989	0.251824	0.257545	0.42625	0.148123	-1.3298	0.512991	0.370819	-0.105027	0.440487	-0.196155	1.17092	-0.306286	-0.357449	1.13001	0.165784
GSM972203	GSE39582	B	C	Low	0.285249	0.136198	1.13599	-0.315279	0.332685	-0.749816	-0.0320207	0.513393	0.400041	0.488938	0.189347	0.511137	0.0691633	0.199509	0.0563509	0.0882711	1.94437	0.174875	-0.326856	0.533998	0.317493	-0.237871	0.50581	0.538074	-0.0316969	-0.0155484	0.518244	-0.194679
GSM972204	GSE39582	B	A	High	0.996935	0.789629	0.72502	0.507273	0.520807	0.175307	0.59298	0.172628	0.715239	0.833063	0.417624	1.2417	0.748174	0.346608	1.10729	-0.34364	0.972707	-1.11778	1.44347	-0.0891043	-0.115261	0.604433	0.659736	0.013104	0.525832	0.110219	-0.543536	1.38788
GSM972205	GSE39582	A	C	High	0.897992	1.29331	1.96966	0.329861	0.493126	-0.464477	0.8108	0.411877	1.34729	1.11136	0.670928	0.987066	0.652456	0.0774654	-0.127418	0.841514	1.28955	-0.00439726	0.413358	-0.178157	0.116359	-0.613465	0.81674	-0.25035	0.764299	0.728781	-1.15069	0.346494
GSM972206	GSE39582	A	B	High	-0.00469755	-0.651955	-0.655547	0.147208	0.711961	-0.46979	-0.189997	0.816544	0.028886	-0.78689	-0.386649	0.076264	0.526923	0.901275	-0.0295489	-0.282359	0.690016	0.171256	-0.0604857	0.294332	-0.127311	0.65596	-0.16728	-0.807673	0.00147649	-0.326414	0.484954	0.875865
GSM972207	GSE39582	A	A	Low	0.719566	0.744184	0.0851044	-0.285491	-0.239227	-0.234341	-0.172876	-0.0370104	0.705056	2.31221	0.0382213	-0.0211684	0.118401	-0.570211	-0.340616	-0.512217	-1.26902	-1.20403	0.683111	-0.242316	-0.36918	0.237931	-0.120547	-0.980401	-0.283266	-0.23446	-1.08514	0.158909
GSM972208	GSE39582	A	A	High	1.17727	1.35828	1.41751	1.70638	2.15319	1.38575	1.25095	1.11702	2.5156	1.83194	1.79865	2.04858	1.90171	-0.0855719	0.0846859	1.29167	1.71708	-0.309468	0.475977	0.994994	1.7181	1.07476	1.77085	-0.751831	1.85846	0.962676	-0.327941	1.71476
GSM972209	GSE39582	A	C	Low	1.49339	1.72597	1.74051	0.943154	1.24166	0.660028	0.889105	0.574022	2.27473	0.677832	1.36671	1.04164	1.48732	-3.39463	1.83802	0.771213	-0.166913	-0.181685	-0.851142	0.338859	0.682352	-0.0874874	1.16562	0.186692	0.428724	1.19429	1.0049	0.709514
GSM972210	GSE39582	C	A	High	-0.690567	-0.477713	-0.433501	-0.590505	0.00833157	-0.238576	-0.416069	-0.267291	-0.833601	1.96525	-0.400594	-0.154828	-0.68143	-1.58864	-0.473575	-0.460801	-0.942915	0.133717	-0.0612635	-0.701048	0.191866	-0.22822	-0.458076	-1.11326	-0.218194	-0.448225	-2.21971	-0.386294
GSM972211	GSE39582	C	A	High	-1.05128	-1.729	-1.37474	-0.913588	-0.383485	-0.901971	-1.01939	-0.224955	-1.12815	1.3388	-1.18422	-0.430037	-1.23432	-0.64642	-1.27601	-0.899724	-0.214241	-0.556349	-0.377225	0.1961	-0.862653	-0.950308	-0.9613	-0.25359	-1.02755	-0.545424	-0.946465	0.00610377
GSM972212	GSE39582	A	C	Low	-0.652254	1.11657	0.256523	-1.05243	-0.98754	-0.0424784	-0.489347	-0.280155	-0.409945	-0.554152	-0.624968	-0.578845	-0.439933	0.673188	1.02969	0.301702	-2.09117	-0.422313	0.890148	1.23185	-0.487977	-0.00231613	-0.169008	-0.88653	-2.02711	-1.02183	-0.21586	-1.17948
GSM972213	GSE39582	A	A	Low	-1.29265	0.402839	-0.294109	-0.581602	-1.57619	0.499049	-1.09382	-0.907579	-0.294961	1.13559	-0.6068	-0.894662	-0.985861	-1.92401	1.19508	-0.849851	-1.63048	-2.10115	-1.0809	-1.73632	-1.09218	-0.315368	-0.921036	-2.65767	-1.05835	-0.904818	-1.90035	-0.695292
GSM972214	GSE39582	B	C	Low	-0.160777	-0.160808	-0.583196	-1.58638	0.163164	-0.0472736	-0.94637	0.084959	-0.662844	-0.55978	-0.934946	-1.10698	-0.556258	-0.461679	1.49866	-0.891654	-0.0984657	-0.253274	-0.604147	0.809705	-0.182238	0.101469	-0.260237	-0.498449	-1.71594	-1.08664	0.77988	-1.00377
GSM972215	GSE39582	B	C	Low	-0.103162	1.75683	1.09973	-0.0527877	0.682227	-0.528841	0.202236	0.87073	0.530799	0.882688	0.136194	0.812446	0.329336	-0.34619	0.328211	0.825147	1.02941	-0.0578424	-0.291871	-0.202465	0.434451	0.479333	0.676617	0.0460722	-0.0955191	0.99285	0.084057	-0.874399
GSM972216	GSE39582	C	C	High	0.116466	-0.431178	-0.113915	-1.78	-0.756226	-0.888875	-0.861932	-0.530367	-0.508534	0.594178	-0.855904	-0.122003	-0.757766	0.163714	-0.857947	-0.551735	0.97345	0.941243	-0.280132	0.202743	-0.551629	-0.159524	-0.506972	0.177016	-1.86256	-0.750957	0.952299	-0.199255
GSM972217	GSE39582	B	C	High	-0.594049	-0.973393	-0.864322	-0.521776	-0.559606	-1.71366	-1.26571	0.372427	-0.90234	-0.34943	-0.299126	-0.513058	-0.959631	-2.00368	-0.945061	-0.432283	-0.554274	0.612394	-0.462043	-0.125654	-0.66776	-0.921244	-0.715371	-0.570432	-0.578952	0.400241	-1.36662	-0.935292
GSM972218	GSE39582	C	C	Low	-0.115754	0.199795	-0.474455	-1.33055	-1.14984	0.479939	-0.781222	-1.58707	-0.635162	-0.400144	-1.05583	-1.44409	-1.0526	0.767044	1.22099	-0.394762	0.310046	-0.789579	-0.357048	-0.696719	-0.229459	-0.0406404	-0.450222	-1.05709	-2.85077	-0.655247	-0.479813	-1.84379
GSM972219	GSE39582	A	A	High	-0.763959	-0.595869	-1.19448	-0.796359	-0.988959	0.846122	-1.47557	-0.449212	-1.11238	1.10194	-0.749392	-1.33804	-0.786719	-0.643486	0.367872	-1.09264	-0.570975	-1.47829	-0.739062	-1.1651	-1.38661	-0.869879	-1.24238	-1.11387	-1.09295	-1.1892	-0.848373	0.00458531
GSM972220	GSE39582	B	C	High	2.16806	1.76023	2.10049	1.08363	1.49011	1.14365	1.64223	1.49655	1.86949	-0.293322	1.02787	1.13834	1.79196	1.259	1.18394	1.25828	1.56436	0.0499335	0.678505	1.76465	1.09579	0.562074	1.49302	0.383332	1.12	1.34211	0.0174342	0.32851
GSM972221	GSE39582	B	C	Low	-0.1772	1.12564	0.29837	-0.540725	0.131677	-0.271233	0.22085	-0.379799	-0.0496207	0.773773	-0.536336	-0.433082	-0.271894	0.0947012	1.05686	-0.138458	0.00617843	-0.550349	-1.25033	0.024503	-0.321601	-0.870751	-0.199082	-0.209863	-0.662638	-0.126992	-0.987709	-1.53078
GSM972222	GSE39582	A	C	Low	-0.331216	-0.160274	-0.58549	-0.25857	0.301802	0.18704	0.315263	-0.501226	-0.381717	0.0523667	-0.316281	-0.048783	-0.383357	0.113664	0.363724	-0.26114	-1.05211	-1.103	0.655265	0.297781	-0.717348	-0.152993	-0.0874322	-0.514714	-0.954646	-0.531709	-0.425092	-1.20488
GSM972223	GSE39582	A	C	High	-0.108444	0.835088	-0.0536679	1.56302	1.527	1.03269	0.491917	1.85783	0.465193	-0.291127	0.760719	0.821421	0.705541	0.187078	1.16216	1.37126	-0.474948	-0.00871273	0.224829	0.282656	1.20916	0.573858	1.11066	-0.875068	0.528241	0.891757	2.5577	1.19689
GSM972224	GSE39582	A	B	High	0.346983	0.443465	1.0769	1.16468	1.66374	1.30546	1.92575	1.7798	1.47791	-0.521225	1.89175	1.22032	1.8626	0.486341	1.13547	2.9401	-0.069383	-0.192906	-0.392021	1.6441	1.77355	1.05305	2.14645	1.04482	1.52289	0.649732	0.927792	0.955717
GSM972225	GSE39582	A	C	Low	0.205167	1.33803	1.05224	0.0737259	0.0544555	0.350164	0.990718	-0.28911	0.251826	-0.0385727	0.153803	-0.0447058	0.342655	0.119043	0.862177	0.451915	-0.187094	0.340602	1.43375	-0.724723	0.238645	1.24715	0.297208	0.203496	0.125447	-0.0131821	0.507122	-1.26068
GSM972226	GSE39582	A	C	High	-0.485362	-0.155202	-0.738777	0.846376	0.455591	0.859951	0.133303	0.660944	0.0463775	-1.29653	-0.264376	-0.0867305	-0.948483	0.437476	0.672056	0.548505	0.517844	0.583465	1.14911	0.756221	0.233851	1.02681	0.244309	-0.0131579	-0.00748803	0.350712	0.491909	0.0898683
GSM972227	GSE39582	C	C	High	0.291066	-0.145198	-0.21359	-0.808973	0.0388331	0.125972	-0.130386	0.0455781	0.0499633	-0.873498	-0.542906	-0.60384	-0.200838	1.94139	0.927561	0.206044	-0.893948	-0.565856	-0.611676	-1.11664	-0.922247	-0.182606	-0.393852	0.373538	-1.16123	-1.14333	0.000749957	-1.24744
GSM972228	GSE39582	B	B	High	0.0516842	-0.0932068	0.22666	-0.382754	-0.313057	-0.382938	0.252346	-0.760648	0.282424	-0.757385	-0.379018	0.000322481	-0.116285	1.65651	1.14224	0.873497	0.0964958	-0.128051	-1.4617	-0.375414	-0.00869886	-0.145021	-0.00761458	-0.0115113	-0.765804	-0.129572	-0.572286	-0.508308
GSM972229	GSE39582	B	C	Low	-0.776776	1.76506	1.22184	0.960438	0.787647	0.608344	0.0952636	2.13692	0.361638	0.109023	1.51061	0.888577	0.777494	0.016008	0.854747	1.36892	-1.37076	-0.669649	1.2835	1.0985	0.195186	1.1337	1.45408	-1.21056	0.263745	0.223672	1.20952	0.846196
GSM972230	GSE39582	B	C	Low	-1.1853	-0.093135	-0.5873	-0.0521317	-0.46685	-0.774759	-1.11559	-0.0822596	-0.789838	-0.411709	-0.864752	-0.787229	-0.903048	-0.0936347	-0.28764	-0.913009	0.867411	0.0968455	-0.337171	-0.837459	-0.965631	-0.648809	-1.23244	-0.586249	-0.499371	-0.136338	-0.0642029	-0.55897
GSM972231	GSE39582	C	B	High	0.768403	-0.170213	0.361905	0.638335	1.26215	1.74634	0.677843	1.44217	0.435432	0.207693	1.20571	0.942302	1.49176	-0.457803	0.374068	1.07655	1.92055	-0.297665	-0.0641474	2.03299	1.84658	1.72554	1.263	1.39348	1.62346	-0.0551252	2.27792	1.53345
GSM972232	GSE39582	A	B	High	0.13528	-0.587722	0.885319	1.27784	0.553854	-0.100843	1.08134	0.370497	0.714146	-1.24614	1.38114	1.11388	0.70306	1.03137	-1.07689	0.0725344	0.0893276	0.245921	0.105116	0.174358	0.963355	-0.45907	0.890702	-0.948739	1.10544	0.736745	-0.591731	1.87053
GSM972233	GSE39582	A	C	Low	-0.0968418	0.823425	0.424043	-0.451686	1.2859	0.488629	0.0884883	1.74508	0.469207	0.782454	1.6175	0.678792	-0.0341821	0.519993	-0.703884	0.0269491	0.880248	-0.0252987	0.485162	1.08916	1.04313	-0.318068	1.29328	0.8906	-0.0323436	0.444169	0.343365	1.23155
GSM972234	GSE39582	A	B	High	0.0699464	-0.776876	-0.715333	1.28486	1.37018	1.98038	0.833987	1.52514	0.740588	-0.43807	1.45498	0.766616	1.07076	-0.788248	0.405424	0.0401329	1.07133	-1.26186	0.982145	1.69456	0.935873	0.65565	1.09279	-1.51108	1.47277	0.864061	-0.799034	0.844241
GSM972235	GSE39582	A	A	High	-0.252452	0.359581	-0.592545	0.910994	0.73152	0.308063	-0.235988	0.373138	0.411086	0.620894	0.941459	0.399877	-0.294585	-1.50889	0.645345	-0.10305	-0.81778	-0.986626	0.438468	0.505533	-0.191929	0.204404	0.193765	-1.15231	0.762222	-0.0275925	-1.315	0.291142
GSM972236	GSE39582	A	A	High	-0.938505	-0.223636	-0.389557	0.0281998	-0.693184	-0.2311	-0.126941	-0.256346	-0.292297	1.63822	-0.0415569	-0.393886	-0.965525	-0.85178	-0.913552	0.295511	0.0700024	-0.0431855	-1.52289	-0.264899	-0.706098	-0.679345	-0.626638	-0.450597	0.243017	-0.326377	-0.143132	0.380266
GSM972237	GSE39582	B	C	Low	-0.776969	0.448137	-0.724979	-0.895692	-0.795389	-0.156641	-0.907458	-1.27942	-0.347188	-0.0185577	-0.940258	-0.782686	-0.838505	0.364994	-0.186277	-0.638005	1.52185	-0.0369409	0.238868	0.842658	-1.36945	0.10503	-0.989232	-0.59948	-0.127995	-0.795196	0.304589	-0.159968
GSM972238	GSE39582	B	C	Low	-0.37558	0.373088	0.0119273	0.559882	0.42924	0.156887	0.170606	1.3863	0.387938	1.87249	0.602599	0.991266	-0.123829	-0.311873	-0.44198	-0.0638225	0.616171	-0.0873167	-0.275071	-0.0358539	-0.30341	0.71035	0.289816	-0.722657	0.499212	0.575561	-0.322739	0.589844
GSM972239	GSE39582	B	C	Low	1.65428	1.09968	1.11654	0.888337	0.929912	1.61335	0.492114	0.593108	0.990789	-0.517023	1.53027	0.711255	1.29343	-0.562877	1.02885	-0.402933	0.425476	-0.161963	0.392718	1.4047	0.87529	0.063446	1.43556	-0.0935161	0.472888	-0.249581	-0.783546	-0.403231
GSM972240	GSE39582	A	A	High	-0.242383	-0.0528535	0.736874	1.5473	1.3551	0.535308	1.31661	1.46743	1.31688	0.767102	1.63858	2.55902	1.05361	-0.424294	1.15438	0.850852	0.544583	0.413091	-1.3018	1.51463	1.19601	0.571284	1.44233	0.398157	1.75156	0.717687	0.446871	0.993409
GSM972241	GSE39582	A	C	Low	-0.869736	0.745621	1.03212	-0.406421	-0.909165	-0.0458668	0.314481	-0.424147	-0.0717882	-0.471933	-0.434275	-0.0251783	0.112228	0.564828	-0.646857	0.362276	0.644954	1.20581	-1.28209	0.167227	-0.175706	-0.777402	-0.559384	-0.310405	-0.172703	1.275	-0.380451	-1.20655
GSM972242	GSE39582	A	A	High	-0.0178258	0.69299	0.80132	0.937222	0.713607	1.27069	0.662611	1.29184	0.814429	0.766363	1.02969	0.320808	0.785858	0.693536	0.529908	-0.0566141	0.423406	-0.802056	0.743649	0.513379	0.376071	0.266241	0.52885	-0.899102	0.492929	0.0917772	-0.762384	0.227722
GSM972243	GSE39582	C	B	High	0.489623	0.79505	1.37759	0.559166	-0.16742	-0.14761	0.341104	0.196176	-0.0600609	0.376249	0.869544	-0.269822	0.273136	0.457528	0.034106	-0.109403	-0.111858	-0.957623	1.20263	0.2191	0.750328	0.144352	0.610057	0.478855	0.620042	0.0999738	-0.0913201	-0.34447
GSM972244	GSE39582	C	B	High	2.76236	0.49842	0.989086	-0.107373	0.0680288	-1.3417	0.87314	-0.407391	0.800457	0.662343	0.379072	0.242874	0.352398	0.0409277	-2.15258	1.81456	-0.408081	1.67887	-0.138373	-0.710075	1.06574	-0.101323	0.682246	1.23609	0.911652	1.54857	1.39217	-1.00284
GSM972245	GSE39582	C	B	High	0.544305	-0.462789	-0.381919	-0.300555	-0.146031	-0.187646	-0.17381	-0.467622	-0.630501	-0.406756	-0.379603	-0.0538257	-0.0920784	1.80575	-0.357987	0.460279	0.833729	-0.621561	-0.238426	-0.279327	-0.415731	-1.17553	-0.174339	-0.661129	0.190774	0.324188	-0.44036	-0.411931
GSM972246	GSE39582	A	A	High	-0.885526	-0.176769	-0.80871	-0.188665	-0.155148	-0.752235	-0.68739	-0.710985	-0.581678	1.06417	-0.902757	-1.03931	-0.229132	-0.871887	-0.552154	-0.29503	-0.0493351	-1.29825	-1.11842	-0.431505	0.0293727	-0.608706	-0.856177	-1.60798	-0.446566	-0.167033	-0.850473	-1.65541
GSM972247	GSE39582	C	A	High	-0.265666	-0.186653	-0.258871	-1.1974	-1.16166	-1.17664	0.215931	-0.582942	-0.686223	1.66775	-0.370149	-0.16587	-0.407041	-0.405178	-1.36767	-0.371801	-0.80726	-0.430117	-0.146428	-0.292017	-0.330934	-0.782355	-0.501524	0.537497	-0.613059	0.0836143	-0.0848698	0.38761
GSM972248	GSE39582	C	B	High	0.284587	-0.657474	-0.423954	-0.228361	0.157262	-0.324376	-0.217789	-0.59685	-0.589303	-0.386436	-0.812913	-0.19563	-0.331583	1.04141	-0.523264	0.340782	0.766415	-0.418232	-0.412383	-0.355539	-0.519957	-0.813742	-0.128865	-0.134533	-0.102545	0.144098	-0.163255	-0.323673
GSM972249	GSE39582	C	A	High	-0.0408255	0.488173	0.313102	0.201595	0.045963	-0.076084	-0.0676209	-0.215342	-0.3405	-0.172024	0.248383	-0.152305	0.0441754	0.675384	0.0833292	-0.52411	-0.127208	-1.55782	0.540101	0.0779449	-0.0905729	-0.280346	0.0782035	0.392401	0.23456	-0.296683	-0.408682	-0.3875
GSM972250	GSE39582	B	A	Low	-0.696645	-0.171178	-0.711295	-0.368068	-0.817702	0.16699	-1.00711	-0.618528	-0.67029	0.0325645	-0.309585	-0.174496	-0.812027	-0.577087	0.300896	-1.08772	0.353484	-1.34947	-0.837648	-0.108139	-0.650929	-0.996052	-0.794882	-0.80904	-0.793467	-0.516637	-0.217012	-0.0321564
GSM972251	GSE39582	A	B	High	-0.744542	-0.871947	-0.423932	1.02185	0.102882	0.191328	-0.0554438	0.409663	-0.36794	0.0282783	-0.287848	1.07083	-0.268922	-2.4505	-0.32797	-0.22079	0.756147	0.493974	-0.483696	0.0163591	0.108981	0.125721	-0.465894	-2.26463	-0.156402	0.38431	-0.112398	0.0881295
GSM972252	GSE39582	B	A	Low	0.0794896	0.696528	0.704587	0.592674	0.759608	-0.467516	0.223658	0.501005	0.719621	-1.13791	0.963444	0.673722	0.0485416	0.885107	0.412949	-0.357262	-0.182946	-0.726085	-0.315012	-0.62697	0.178533	-0.0232977	0.490702	-1.04543	0.243233	0.349852	-0.730551	-0.669499
GSM972253	GSE39582	A	B	High	-0.395967	-1.20221	-0.709667	-0.463297	-0.21883	-0.561345	-0.743952	-1.06228	-0.619261	-1.11089	-0.752673	-0.455406	-0.563033	-1.75655	-0.768376	-1.28638	-0.569759	-1.24241	-0.14516	-0.138614	-0.9012	-0.204312	-0.344872	-0.745567	-0.592194	-1.33541	-0.314897	-0.28619
GSM972254	GSE39582	C	B	High	-0.167429	-1.40654	-0.333311	1.14554	-0.131609	-0.139144	0.48916	0.789987	-0.257138	-2.02654	0.175008	0.833154	0.197319	0.674721	-0.0676411	0.137547	0.668061	0.232856	0.241576	0.217579	0.615053	-0.406795	0.0870935	-0.149172	0.789184	1.13197	0.878437	0.44202
GSM972255	GSE39582	B	A	High	-0.847417	-0.267739	-1.07202	0.445408	0.402699	0.315309	-0.601221	0.411876	-0.389564	-0.153837	-0.152521	-0.153634	0.478571	0.0975577	-0.397794	-0.789626	-1.63723	0.367052	-0.450193	0.370448	-0.0798228	0.339448	-0.276567	-0.963908	0.729195	0.580728	-0.980893	0.372813
GSM972256	GSE39582	A	B	High	0.174055	-1.87638	-0.585333	-0.175239	-0.142601	-0.143792	-0.223802	-0.585802	-0.43506	-2.56259	-0.774971	0.0712277	-0.30664	-0.39533	-0.505901	-0.526393	-0.247912	-0.172866	0.457948	-0.809176	-0.648025	-0.141175	-0.558785	0.320642	0.575427	-0.21154	-0.000164082	-0.330471
GSM972257	GSE39582	C	C	High	0.320195	-1.00092	0.585472	-0.871681	0.340338	-0.42484	-0.316907	-0.841054	-0.493286	0.486643	-0.319974	-0.217823	-0.167076	1.10549	-1.66453	0.760556	-1.15482	1.02005	-0.0644969	-0.565738	-0.105554	-0.240138	-0.367649	1.40703	-0.36192	0.550492	0.629712	-0.946704
GSM972258	GSE39582	B	C	High	-0.497812	-1.04507	-0.808977	-0.728247	-1.03698	-1.12873	-0.474922	-0.765811	-0.978813	0.979379	-0.514592	-0.311231	-0.377892	0.712099	-1.62592	-0.0980356	1.42923	0.0390652	-0.367749	0.503925	-0.534623	-1.31583	-0.558683	0.919033	-0.737604	0.191396	-0.682644	-0.0746132
GSM972259	GSE39582	C	B	High	1.34058	0.508803	0.167031	0.346136	0.51044	-1.86305	0.286466	-0.639629	0.392357	-0.373573	-0.234367	0.528161	-0.329826	0.444468	-0.103411	0.419929	-0.446501	0.599415	-0.48305	1.35933	0.196181	0.153759	0.813595	0.352481	-0.0216959	0.82458	-0.168633	-0.146683
GSM972260	GSE39582	B	A	High	-0.106646	-0.291104	-0.630821	0.449154	-0.672014	-0.681513	-0.0659118	-1.30236	-0.660475	-0.240421	-0.737689	-0.347081	0.0435728	0.667239	-1.13307	0.119777	0.229567	0.704441	0.549275	-1.10243	-0.226014	0.274317	-0.796106	0.715297	0.242329	-0.0740472	-0.0148704	-0.533507
GSM972261	GSE39582	A	C	Low	0.93972	1.14449	0.67326	0.175315	0.202809	0.618705	0.397795	0.450593	1.03802	-1.68928	0.386978	0.265642	0.00712809	1.39018	1.51227	0.798638	0.346993	-0.424069	-0.218131	0.218429	-0.350552	0.303046	0.929452	1.0226	0.160449	0.208821	2.2353	0.527316
GSM972262	GSE39582	A	B	High	0.0581151	0.244264	1.20981	2.35736	2.24997	2.05444	1.81748	0.976136	1.37404	1.03366	2.77035	1.68262	1.69067	-2.2808	1.22605	1.07647	2.00859	1.28462	0.7164	1.23164	1.94296	1.54335	2.39318	-0.535545	2.47725	2.05697	-0.332974	1.582
GSM972263	GSE39582	B	C	Low	1.45993	1.26648	0.453106	0.398043	0.127581	1.33347	0.988616	0.752584	1.02722	0.284673	0.65475	0.614967	0.644351	0.921098	1.11655	1.12303	-0.631866	-0.187832	0.0612679	0.900181	0.488525	-0.0442021	0.725502	-0.780992	0.645559	0.453983	1.55365	-0.0691479
GSM972264	GSE39582	B	C	Low	-0.554932	1.24735	0.216995	-0.545623	0.519047	-1.13748	0.66638	0.71586	0.585001	1.40055	0.21282	-0.146908	-0.0339424	-1.06702	0.594249	-0.373614	-0.565115	-0.315568	-0.0146066	0.362214	-0.529992	-0.481483	0.036224	-0.268407	-0.209167	0.15287	-0.665632	-1.13094
GSM972265	GSE39582	B	C	Low	-0.40304	0.0739501	-0.376386	0.67001	-0.279909	0.556483	0.482548	-1.49758	-0.374389	-1.86089	-0.345367	-0.447431	-0.50745	-1.563	1.17109	-0.618844	0.153098	0.0828039	-0.547496	1.10316	-0.323429	-0.751041	0.0886643	-0.0230725	-0.082749	0.185299	-0.387403	0.316895
GSM972266	GSE39582	B	C	Low	-1.03399	-0.508068	-1.2322	-1.44577	-0.966211	-0.67452	-1.76078	-2.08648	-0.739052	-0.264935	-2.26255	-0.880248	-1.8038	-0.402309	-0.0889745	-2.58344	-0.246339	-1.91658	-0.42265	-0.282937	-1.3402	-1.24034	-1.88112	0.382773	-1.94182	-1.19555	-1.51773	-2.47445
GSM972267	GSE39582	C	A	High	-0.394108	-0.22032	-0.273524	-0.371896	-0.107354	-0.741527	-0.266968	-0.434735	-0.4803	0.612857	-0.567753	-0.650585	-1.18329	0.522591	-0.603271	-0.354336	-0.523303	0.76281	-0.824951	-1.72045	-0.82901	-0.22779	-0.781605	0.319269	0.0423656	-0.118919	-0.393601	0.734537
GSM972268	GSE39582	C	A	High	-0.515855	-1.19546	-0.0621556	-0.434718	-0.0729283	-1.04729	-0.555823	-1.33955	-0.598875	0.129793	-1.0303	-0.44367	-0.755181	0.0844955	0.169787	-0.735808	1.05665	0.128599	-0.240962	-0.620115	0.0862312	-0.462879	-0.44813	-0.659133	-0.432177	-1.21265	-0.730711	-0.423232
GSM972269	GSE39582	C	B	High	1.59341	0.591498	0.265304	-1.07199	-0.412371	-1.35354	1.3801	-0.0758405	0.0671888	-0.609264	0.0839111	0.0505791	0.257994	0.877635	-0.0872851	1.25742	0.191228	-0.163718	0.129772	0.282297	0.761499	0.428778	0.509686	0.527532	0.125096	0.186458	0.292433	-2.0083
GSM972270	GSE39582	B	C	Low	0.987816	1.40498	0.947272	0.204178	0.334385	0.56673	0.392835	0.341669	0.530544	-1.29158	0.0100242	0.565165	-0.0420488	-0.137838	0.662727	-0.48504	-0.289504	-0.649337	-0.68525	0.413	-0.019083	0.466444	0.880174	0.280592	-0.405999	0.754886	0.797525	-1.60227
GSM972271	GSE39582	A	A	High	-0.732178	-0.548549	-0.560092	-0.766091	-0.134362	-1.57952	-0.731442	-0.531582	-0.465301	1.04353	-0.220988	-1.76688	-0.569493	-0.820787	-0.575867	-0.369504	1.40135	0.777562	-1.15496	-1.39521	-0.588394	-1.25615	-0.911239	-1.22969	-0.201696	-0.413691	-1.16076	-1.48261
GSM972272	GSE39582	A	B	High	-0.0109515	-0.9272	-0.910566	-0.361877	-1.19225	-0.977402	-0.912604	-0.77713	-0.300799	-0.817839	-1.0208	0.213416	-0.484184	0.980458	-0.531332	0.190086	-0.914921	-0.71529	-0.273874	-1.6739	-0.356371	-0.854713	-1.13287	2.44698	-1.22569	-0.264388	0.0669484	0.0621973
GSM972273	GSE39582	C	B	High	0.605813	-0.633752	-0.113518	-1.02762	0.315568	-0.457977	0.494465	0.281992	-0.108192	-1.42632	-0.402089	-0.544981	-0.00225802	1.7082	-0.0311675	0.314743	-0.496568	-0.328206	-0.239945	-0.55083	0.00500275	0.0681399	-0.309456	-0.151669	-0.486798	-1.00614	-0.31419	-0.212345
GSM972274	GSE39582	B	C	High	0.359156	0.223733	1.76176	1.02818	1.11991	0.13908	0.336472	0.411519	1.20932	-0.130241	1.20862	0.644454	0.698499	-0.37215	1.30134	0.134823	-0.915179	1.29132	-0.902849	0.680456	0.189802	0.201851	1.03656	0.118893	0.681769	1.3293	0.0484904	-0.291145
GSM972275	GSE39582	C	C	High	0.680421	1.94291	2.57894	1.27459	0.836919	1.17408	2.02701	1.81911	2.18822	-0.453709	2.37078	2.09803	2.38149	-1.168	1.11931	1.19277	1.6976	-0.135939	0.799218	2.65869	2.21043	1.56302	2.24268	1.36346	1.97534	1.75268	1.30724	1.30635
GSM972276	GSE39582	B	C	High	0.229672	0.669531	0.353159	-0.290031	0.485125	0.360221	1.29801	0.0833096	0.710112	-2.0731	-0.397797	0.248928	0.0592666	0.0565101	1.50191	0.250636	-2.44482	-0.562311	-1.61606	-0.234089	0.410321	0.171382	-0.199249	-0.526954	0.334646	0.550607	1.09517	-1.25715
GSM972277	GSE39582	B	C	Low	-0.671884	0.370293	-0.320448	-0.477855	-0.187047	0.91183	0.127868	-0.950905	-0.242575	0.553524	-0.498169	-1.40091	-0.692347	-0.266919	2.46154	-0.431527	0.309984	0.940673	-1.82348	-0.465792	-0.208005	-0.484708	-0.322496	-0.97836	-0.989091	-0.0494667	-0.382595	-0.567613
GSM972278	GSE39582	B	C	Low	0.219318	1.31282	1.62159	-0.40108	0.0951699	-0.380487	1.08445	-1.11418	-0.335032	-1.60217	-0.127878	-0.671109	-0.629316	0.804508	1.91015	-0.638043	-0.787017	1.69862	0.107447	-0.46962	-0.397011	-1.11138	0.483814	-0.658776	0.211714	0.850288	1.01598	-1.46253
GSM972279	GSE39582	B	C	Low	0.947782	1.25184	0.143455	0.607922	1.33966	1.08259	0.623676	0.652717	0.713976	0.668914	0.832519	0.832672	1.20109	-0.109038	1.1411	-0.608041	-0.383087	0.0320747	0.623537	0.414365	0.819503	1.25887	0.791479	-1.13927	0.498515	1.58413	1.03583	-0.739304
GSM972280	GSE39582	B	C	Low	0.326649	0.901873	0.283242	1.0013	0.840555	0.079691	0.813332	0.848972	0.733166	0.919822	1.46252	0.610549	0.941023	-0.141441	0.907581	1.26183	-1.55996	1.85069	0.885417	1.68243	1.12943	1.1897	1.58785	-0.221736	0.578128	1.28009	2.71701	2.25999
GSM972281	GSE39582	A	C	Low	1.03635	1.77895	1.48211	0.389709	-0.374805	1.26618	0.000254634	0.396634	0.28938	0.382157	0.369626	-0.0230966	0.799925	0.416682	0.904952	-0.27272	-0.326403	0.982387	0.024454	0.206156	-0.40625	0.689756	0.0615398	0.401223	-0.500151	-0.313504	0.507975	0.0143235
GSM972282	GSE39582	C	C	Low	-0.72733	0.40671	0.094218	-0.783973	-0.264639	-0.485897	0.383292	-0.0382211	-0.382563	0.418648	-0.79927	-0.597964	-0.718076	-2.0462	0.133853	-0.675492	-1.0662	-0.467191	0.588337	-0.458622	-0.699821	-0.487457	-0.498411	-0.309217	-1.01676	-0.147566	-0.522842	-0.467023
GSM972283	GSE39582	B	C	High	0.39021	0.817686	1.51171	0.297565	0.459285	-0.435395	1.18231	-0.386131	0.80552	-0.28805	0.290969	0.693249	0.863005	0.183533	0.826039	0.587414	-0.223564	1.15074	-1.24087	0.170213	0.213642	0.712791	0.275408	-0.289124	0.333516	0.711471	-0.509076	0.0315308
GSM972284	GSE39582	A	A	High	-0.734903	0.100946	-0.770495	-1.39486	-1.12493	-0.220555	-0.858538	-1.24386	-1.22622	-0.45951	-0.730403	-1.44292	-0.461537	0.132144	-0.0413085	-0.722579	-0.654094	-0.65303	-0.946863	-0.522025	-0.683673	-1.06701	-1.10976	1.14698	-1.502	-1.70404	-0.64568	-0.623143
GSM972285	GSE39582	A	B	High	-0.687533	-0.210505	-1.10685	0.083563	1.49735	0.243225	-0.892491	0.175997	-0.160554	-1.41747	-0.28568	0.286443	-0.451236	-0.792072	-0.223408	-0.299162	-2.70138	0.307819	-2.07882	0.752591	0.507703	0.534868	-0.196556	0.436967	-0.750315	0.377778	1.02315	-0.607044
GSM972286	GSE39582	B	C	Low	-0.227862	1.01829	0.50158	0.663443	0.335259	0.386465	0.880177	0.313135	0.549383	-0.934044	-0.0421811	-0.278493	0.143876	0.254969	0.918317	0.510836	-2.10632	0.691869	-1.12797	0.118157	0.106361	0.00256555	0.603609	-1.36771	0.194813	0.754357	-0.827453	-0.382768
GSM972287	GSE39582	B	C	Low	-1.10806	1.89936	0.984026	1.11998	1.75107	1.82283	0.939061	1.43137	1.11053	0.698421	1.52813	1.17386	1.46644	-0.860898	1.67663	2.34631	0.226749	1.54892	1.21325	0.831105	1.94067	2.37213	1.54744	-0.405256	1.69437	1.87456	4.03092	2.15252
GSM972288	GSE39582	C	B	High	-0.348301	-2.27663	-0.958548	-1.3158	-1.30817	-2.04026	-0.841142	-1.43698	-1.36177	-0.124102	-2.07793	-1.15935	-1.12863	-0.114035	-3.18215	-0.710724	-1.65209	0.592067	-0.895092	-1.77096	-0.468899	-1.00746	-1.16286	-0.33603	-0.666549	0.190113	-0.394838	-0.0662229
GSM972289	GSE39582	B	C	Low	-0.16805	0.140145	-0.835729	-0.434104	-0.796335	-0.146434	-1.22601	-0.708756	-0.50795	1.23754	-0.4962	-0.387919	-0.611118	-0.565149	-0.948603	-0.671629	0.724568	-2.1973	-0.54138	-0.182475	-1.07544	-0.582357	-0.81328	-1.32943	-0.564432	-1.21241	-0.210411	0.0600336
GSM972290	GSE39582	B	C	Low	1.87425	1.46481	1.26049	0.364349	0.517774	0.259234	1.00397	1.10751	1.49511	0.469888	0.994076	0.920938	1.06706	-0.701222	0.238508	0.693142	1.13035	1.0223	1.83366	1.49602	0.78725	0.985319	1.05852	0.433187	0.561731	0.966904	0.410069	1.10247
GSM972291	GSE39582	B	B	High	-0.684077	-0.39131	0.129707	-0.148799	-0.402958	1.26837	0.0341726	0.0461603	0.16732	-1.07771	0.233691	0.547198	-0.376873	-1.26108	-0.233314	-0.37898	-0.393252	-0.262933	0.841184	-0.103176	-0.00290559	-0.571369	0.137591	1.44727	-0.419345	-0.0281069	0.662917	-1.10254
GSM972292	GSE39582	B	C	High	-0.508717	0.70157	0.655863	0.912661	0.566539	0.230779	0.358158	-0.184689	-0.330158	-0.675989	-0.111393	-0.319776	0.195006	0.782709	1.34581	0.711642	-0.338881	1.84754	-0.197175	-0.153717	0.00457002	-0.0241326	0.509821	1.06629	0.137404	0.453702	1.6913	0.158829
GSM972293	GSE39582	A	B	High	1.15311	0.496533	0.775536	1.21657	0.810991	1.29034	1.09153	0.0592091	1.00841	-0.809615	-0.0206161	1.10692	1.43927	1.48127	1.22277	0.633544	-0.257147	0.164076	1.66628	1.10192	0.0890911	0.903709	0.412205	0.828191	0.724471	0.593051	0.493527	-0.975887
GSM972294	GSE39582	B	C	Low	0.289528	2.4808	3.18381	1.3848	1.69885	0.910108	1.82596	0.605533	2.16552	-0.671854	1.1794	1.44385	1.64895	-1.82308	1.12312	1.48659	-1.1452	0.712003	0.447388	0.84214	0.719142	0.265219	1.63512	-0.0361939	2.17273	1.16798	0.874128	0.0332001
GSM972295	GSE39582	A	A	High	-0.0276858	-1.13766	-1.18651	-1.02033	-1.35028	-0.431001	-0.935192	-0.335068	-1.54968	1.60401	-1.53884	-0.720227	-0.752021	0.819431	-0.78079	-0.990969	-1.82645	0.924514	-0.621085	-1.44959	-0.259052	0.0318533	-1.00693	1.87315	-1.01185	-0.773582	-0.447076	-1.2451
GSM972296	GSE39582	A	C	Low	1.06056	1.31629	0.927424	-0.685557	-0.505	0.0417809	0.722569	-0.377472	0.567564	-0.129303	-0.710824	-0.8143	-0.459806	-0.0719968	0.957548	0.115876	0.469359	-1.12782	0.0816713	-0.879744	-0.407778	-0.867733	-0.237665	-0.778588	-0.910588	-0.492587	-0.854677	-1.15401
GSM972297	GSE39582	B	C	High	0.524407	0.759937	0.0446153	1.31668	1.80218	0.289028	1.0633	0.805729	0.450248	0.0413056	0.945662	0.735065	0.972491	1.09527	0.824355	1.74608	-0.15086	0.700218	1.66726	1.44384	1.27763	1.23736	1.13427	0.604521	0.846432	0.891953	2.64897	2.7987
GSM972298	GSE39582	B	C	Low	-0.260416	0.555428	-0.166647	-0.790649	0.173924	0.102828	0.412543	-0.0134445	0.156926	-0.0548666	-0.384966	-0.0949011	-0.156494	-1.12515	1.86687	0.758252	-1.80045	0.369079	-0.0532446	0.364699	0.322403	-0.617597	0.33351	0.209078	-0.192663	0.054863	0.562732	-1.75917
GSM972299	GSE39582	C	A	High	-0.245825	-0.74842	0.0085279	0.333594	-0.288993	-0.357504	-0.0487092	-0.267558	-0.236813	0.840448	-0.27529	-0.331544	-0.00616516	-0.253368	-1.34615	-0.514969	0.460805	0.347681	-0.839956	-1.04576	-0.218629	-0.740728	-0.366763	0.149745	0.91351	0.261617	-0.881504	0.208837
GSM972300	GSE39582	C	B	High	0.297656	-0.625911	0.133108	-0.613625	-0.845853	0.367244	0.200115	-0.0629598	-0.107136	-0.271569	-0.00691192	-0.295148	-0.0213565	-0.460462	0.765871	-0.66279	-0.744481	-0.860031	1.0314	-0.201841	0.828111	0.298923	-0.0254691	-0.501045	-1.84879	-1.82168	0.318384	-1.33439
GSM972301	GSE39582	C	B	High	2.46622	-0.527162	0.740936	1.28413	1.34814	0.492811	1.07406	1.76835	1.96289	-1.46383	1.23166	2.03892	1.31882	1.04083	0.0757595	1.72878	-0.360657	0.646891	1.53305	1.43117	2.04472	1.62612	1.56665	1.82778	1.50284	0.572392	1.83658	1.87924
GSM972302	GSE39582	A	C	High	-0.79163	-0.464172	-0.843008	-0.860132	-0.983408	-0.582796	-1.17068	-0.535102	-0.573706	-0.372516	-0.766757	-0.649429	-0.989137	0.0460551	-0.388462	0.474597	0.241495	-0.102904	-0.146669	0.576219	-0.91586	0.10892	-1.11182	0.448075	-1.16808	-0.653188	-1.01824	-1.44695
GSM972303	GSE39582	B	A	Low	-1.39605	-0.182448	-0.424335	-1.89619	-1.29291	-0.090752	-1.15372	-1.00673	-1.45434	1.25994	-1.10695	-1.7712	-1.22576	-0.906354	-1.25818	-0.772039	0.877569	-1.06567	-0.992028	0.442032	-0.940506	-1.82283	-1.04165	-0.947496	-0.530548	-1.15578	-1.0928	-0.80112
GSM972304	GSE39582	B	A	High	0.0496367	-0.198011	0.164997	-0.727067	-1.74308	-1.51892	0.248612	-1.01952	-0.60612	0.013126	-2.04712	-1.13198	-0.646785	0.0951169	-0.116565	-2.10457	0.443689	0.567444	-0.200906	-1.37481	-0.376287	-1.07187	-1.04532	-0.0228282	-1.40979	-2.41682	-0.638972	0.0520691
GSM972305	GSE39582	A	B	High	2.91481	1.38244	1.73738	1.49829	0.934959	-0.0397169	1.93247	1.23574	3.16417	2.07679	1.31082	1.47806	1.9456	1.36957	0.705132	1.17924	-0.490791	0.939556	3.06508	1.03094	1.37254	2.16886	2.19629	1.91355	1.19711	1.32818	1.48227	1.16051
GSM972306	GSE39582	A	A	High	-0.75696	-0.937642	-0.918371	-0.648626	-1.61872	-0.580769	-1.50427	-0.308765	-1.01066	0.641135	-1.70165	-1.57403	-0.853737	-0.679896	-2.06287	-0.830838	0.135572	0.898282	-1.4087	-1.01545	-1.21	-1.6018	-1.43571	-0.111426	-0.500931	-0.784912	0.343506	-1.69929
GSM972307	GSE39582	C	A	High	0.0540677	0.727791	0.530501	-1.65726	-1.09433	0.180232	0.237653	-0.992414	-0.581424	1.4225	-1.19213	-0.770911	-0.94018	-0.575141	-1.19346	-0.448646	-1.24725	0.100911	-1.23978	-1.71706	-0.804204	-1.45142	-1.03775	-0.191305	-0.188338	-0.572464	-0.320354	-1.26116
GSM972308	GSE39582	A	A	High	1.00611	0.666345	1.94006	0.958818	1.02388	0.473062	0.714542	0.113718	1.50515	0.799675	1.00991	0.558109	0.100528	-0.849263	0.641249	1.16352	-0.0947212	0.691013	0.186332	-0.59165	0.495394	-0.548876	0.922438	0.203687	1.52658	1.40841	-1.27344	0.145324
GSM972309	GSE39582	B	C	Low	-0.772	-0.598159	-0.985043	-1.98342	-1.61332	-0.0948302	-1.68439	-1.43362	-1.11635	2.0418	-1.72912	-1.98571	-1.23798	0.444021	-0.254724	-1.22909	0.520988	1.16201	-0.304954	-1.48337	-1.68896	-1.73274	-2.3745	-0.0961747	-2.17705	-1.79494	-0.856079	-2.11892
GSM972310	GSE39582	B	A	High	-0.590624	0.253292	-0.187625	0.218011	-0.961252	0.331171	-0.381188	-0.436608	-0.596431	0.154897	-0.272205	-0.0827524	-0.0432243	-0.284821	0.701115	-0.191289	0.108351	-0.287101	0.20614	-0.349027	-1.06208	-0.257093	-0.567232	-0.45747	0.209754	-0.451272	-0.0424217	-0.629199
GSM972311	GSE39582	C	B	High	-1.01389	-5.04686	-2.2476	-2.46836	-1.058	-1.15921	-0.956343	-1.64397	-1.29711	-1.37248	-1.56393	-0.880927	-1.07449	-2.10027	-3.09396	-0.450164	-2.43196	-0.425145	-1.80094	-0.285623	-1.04842	-1.28984	-1.25005	2.96511	-0.872245	-0.302963	-1.1188	-2.3091
GSM972312	GSE39582	C	A	High	-0.411377	-0.810853	-1.02524	-2.12417	-0.756621	-1.21138	-1.56556	-0.118957	-0.99158	1.96402	-0.579119	-1.04409	-1.05614	0.0262022	-1.17508	-1.11158	-1.33719	0.634597	-0.97892	-0.988615	-1.23425	-0.462242	-0.947692	-0.585693	-1.96844	-0.894741	-0.149217	-2.00175
GSM972313	GSE39582	A	A	Low	-0.832179	-0.744688	-1.14295	-2.99393	-2.81194	-1.10634	-1.95441	-1.55303	-1.61025	0.967422	-1.85273	-1.41139	-1.76358	-0.0918985	-0.408935	-2.58669	-2.15636	1.22336	-2.99417	-0.317635	-1.755	-1.72113	-2.10743	0.0945214	-1.82653	-1.37565	-1.99114	-2.29313
GSM972314	GSE39582	A	C	Low	-0.110866	0.81715	1.63507	0.865471	0.530875	-0.63902	1.85561	1.21552	1.43377	0.545347	1.07169	1.8945	0.615503	-0.492989	-0.44207	0.979819	-0.898103	0.878802	-0.823145	0.259241	0.768	-0.766562	1.07781	-0.707088	0.720111	1.00631	-0.908539	-0.308924
GSM972315	GSE39582	A	B	High	-0.405541	-0.609398	0.207292	-0.369971	-0.745573	-0.719939	0.387615	0.473407	0.104756	-0.626266	-0.61662	0.571217	-0.00292546	1.13129	0.801055	-0.107267	0.332693	-1.51726	-0.507839	0.311828	-0.377208	-0.143727	-0.109676	-0.0019128	-1.216	-0.979082	-0.0778694	-0.69394
GSM972316	GSE39582	B	C	Low	-0.466717	0.384976	-0.219156	0.107402	0.908171	-0.135141	0.44437	-1.03501	-0.293881	-0.460973	0.178592	-0.0364895	-0.214034	-0.589295	0.929884	1.15041	-1.83224	-0.418163	-0.415583	0.213324	0.317555	-0.0584594	0.457493	-0.763844	0.101774	0.015568	1.17667	0.991553
GSM972317	GSE39582	B	C	High	-0.694711	0.317605	0.254637	0.765226	0.816348	-0.194623	1.04059	-0.039999	0.00709819	-0.805712	0.296272	0.521224	0.16531	-0.403491	0.626245	0.435989	-0.0945387	-0.648406	-1.22346	0.456136	0.492691	-0.0164718	0.130857	-0.769931	0.428228	0.148605	0.32667	-1.39205
GSM972318	GSE39582	B	A	High	-0.121719	0.511365	-0.164934	-0.942499	-0.1119	-0.50278	-0.673075	-0.694876	-0.384949	0.459002	-0.223129	-1.23015	-0.400883	-0.203542	-0.663539	-0.477442	0.347324	0.196603	1.47261	-0.569474	0.0512764	0.757464	0.0632237	-0.571606	0.0636143	-0.677133	-0.0828949	-0.0415421
GSM972319	GSE39582	A	C	High	-0.785533	0.0758426	-0.945171	-1.22878	-0.979034	-1.32782	-1.12377	-0.62255	-0.918996	1.96996	-0.990865	-1.63196	-0.800989	0.192686	-1.1174	-0.897459	1.40576	1.64563	-1.26208	-1.33828	-0.88747	-0.680167	-1.08581	0.6453	-0.825061	-0.770594	-0.268097	-0.836397
GSM972320	GSE39582	C	A	High	-1.01306	-0.982653	-1.23927	-0.734375	-0.47835	-0.754629	-1.21264	0.0560881	-1.16973	-0.725547	-0.945481	-0.399103	-1.01245	1.43264	-1.5395	-0.628009	-0.532922	-0.283487	0.476308	-0.0539715	-0.664803	-0.111827	-1.16847	0.358156	-0.566505	-0.855578	-0.31799	-0.317394
GSM972321	GSE39582	B	C	High	1.22227	-0.0123302	-0.0864317	-0.0151893	0.499314	0.207658	-0.497967	-0.03941	0.148781	-0.955052	-0.39874	0.476904	0.190398	-0.633862	0.368676	-0.491656	0.52143	-0.736495	0.0311359	0.34912	0.0905897	-0.0342395	0.350123	0.0291504	-0.300804	0.213477	0.814973	0.20322
GSM972322	GSE39582	C	B	High	2.50834	0.842746	1.19271	0.738646	0.150007	0.211177	0.901781	0.341905	1.82548	-1.3145	0.423232	0.402609	1.06769	0.916087	0.348555	1.34519	0.50549	-0.739972	0.0187964	-0.674006	0.19678	-0.0202122	0.897473	0.807847	0.440683	-0.830152	0.446811	0.204966
GSM972323	GSE39582	C	A	Low	-0.240983	-1.5066	-1.43235	-1.43753	-1.97882	-0.501675	-1.53149	-0.949024	-0.666895	1.36553	-1.25821	-0.871619	-1.58502	-0.863809	-1.42312	-0.936055	-0.640656	-0.504401	-0.944321	-1.24878	-1.01962	-1.09509	-1.67626	-0.300322	-1.23044	-1.40242	-1.3218	-0.07949
GSM972324	GSE39582	B	C	High	-1.01808	-0.577067	0.61717	-0.423546	-0.343048	-0.852201	-0.665504	-0.894667	-1.07345	-0.595327	-0.489958	-0.6584	-0.967238	0.0776621	-0.385028	-1.0149	-0.928567	1.66392	-0.677898	-1.03943	-0.689253	-0.762907	-0.811089	-0.446678	-0.514108	0.724237	-0.539941	0.151694
GSM972325	GSE39582	B	C	Low	0.239817	1.68133	0.755663	-0.432572	0.743883	0.307226	-0.0546428	1.40163	0.239576	0.204702	0.896874	0.490045	0.223049	1.02025	1.67823	0.907223	-0.19294	0.0594231	0.466046	0.494439	0.511986	1.34056	0.815073	-0.0645812	-0.313471	1.2068	1.12823	1.34333
GSM972326	GSE39582	A	B	High	-0.680769	-2.65049	0.0515491	-0.180532	-0.646776	-1.95411	0.0401713	-1.05735	-0.73172	-3.56991	-1.30422	-0.253226	-0.563836	1.35734	-0.197385	-0.578233	0.690906	0.988502	0.0512649	-1.41357	0.104444	-0.54548	-0.185687	1.63697	-1.07007	-1.30373	0.947833	-0.633348
GSM972327	GSE39582	A	B	High	0.831168	0.240906	1.16291	1.1104	2.1837	1.55219	1.5947	1.65182	1.03314	-2.50564	1.31473	2.21225	1.5791	1.47695	0.951519	1.73441	0.695899	0.406578	2.47546	2.29642	2.41431	1.84866	1.67528	2.38232	1.71886	1.70358	1.95079	1.30355
GSM972328	GSE39582	B	A	High	-1.34031	-0.512234	-1.08874	-0.464702	-0.899227	0.0919462	-2.07635	-0.0361285	-1.1007	0.414209	-0.468382	-0.63501	-0.58883	-0.843092	-0.192145	-0.976874	-2.11291	-1.90935	-0.274938	0.216199	-0.220404	0.553901	-1.21286	-1.04196	-0.35766	-0.520253	-0.98824	-0.895511
GSM972329	GSE39582	A	B	High	0.913056	0.529504	0.653894	0.0897725	0.928331	0.319036	0.377655	0.854308	0.702898	-1.21071	0.556698	0.309263	0.642503	-0.19274	0.348656	-0.270983	0.565491	-0.454027	1.36687	0.848707	0.539345	1.0464	0.658499	-0.0673019	0.172992	0.28467	0.674781	1.1019
GSM972330	GSE39582	A	C	High	0.66279	0.775467	1.26221	0.0671434	1.64236	0.257444	1.41553	1.42092	0.438534	-0.915191	1.11988	1.05654	0.942704	1.60152	0.635824	1.35868	-0.399812	-0.427085	-0.793626	2.4638	0.378431	0.670948	1.06355	-0.186077	0.627117	0.898754	0.0185482	0.470849
GSM972331	GSE39582	A	A	High	-0.335166	0.356796	-0.0384213	-0.689069	0.101766	0.741164	-0.884388	-0.336611	-0.210227	0.169153	0.181276	0.196975	0.141424	-0.36289	-1.08573	-0.207034	0.462338	0.0852759	-0.407175	-0.257935	-0.0641828	-0.586522	-0.00647537	-0.0264222	-0.646009	-0.429644	-0.262435	-0.933712
GSM972332	GSE39582	B	C	Low	-0.999552	0.0235138	-0.53078	0.54644	0.501167	-0.422437	-0.488514	-0.155674	-0.623141	-0.670767	-0.0598455	0.0428119	0.0142527	-0.432973	1.35383	0.00326511	-1.44449	0.883659	-1.53134	-0.0569522	-0.386705	0.484029	0.119301	-0.793682	-0.0137961	0.676391	0.592889	-0.344928
GSM972333	GSE39582	A	A	High	-0.509631	-0.275248	-0.542081	-1.04607	-0.271066	-0.866307	-0.355791	0.161526	-0.54591	-0.265481	-0.366741	-0.105453	-0.540229	-0.210824	0.103782	-0.664311	0.779906	-1.43265	0.241903	-0.145384	-0.386296	-0.667454	-0.948652	-1.52507	0.414888	-1.1208	-0.0532033	0.33778
GSM972334	GSE39582	B	C	Low	1.12589	2.36122	3.0332	1.61028	1.40135	1.02502	2.61002	0.899951	2.14743	1.14699	1.8843	1.97176	1.87111	-0.186252	1.91557	1.01602	-0.819489	2.99628	0.427739	0.657646	1.54422	1.69255	1.78754	-0.796568	2.4594	3.56649	0.797642	0.65084
GSM972335	GSE39582	A	C	Low	0.435544	0.506701	-0.113491	-0.508065	-1.46223	-0.706945	-0.431623	-0.23817	-0.122836	-0.736165	-0.0681647	-0.773688	-0.529087	0.398018	-0.96065	-0.457743	-0.77556	-0.63012	-0.438321	-0.119672	-0.0699452	-1.23745	-0.344914	0.350536	-0.468805	-0.561817	-0.0226319	-1.61437
GSM972336	GSE39582	C	A	High	0.00862556	-0.772232	-0.6488	-0.691731	-0.0496749	-0.217134	-1.01716	-0.224741	-0.386685	-1.2939	-0.674164	-0.467953	-0.984877	0.499835	-0.681966	-0.601395	0.149031	-1.47586	-0.363203	-0.332399	-0.673389	-0.49927	-0.425777	-0.856702	-0.0271812	-0.674114	-0.701935	-0.294208
GSM972337	GSE39582	B	C	High	4.1685	2.63521	3.14074	1.92583	1.33598	0.579214	2.79055	1.62811	5.16574	3.96888	1.63971	2.369	2.50614	2.11573	1.79233	1.57014	1.08294	0.353191	0.807463	1.64002	1.86779	1.38537	2.00433	0.870047	1.99075	1.82544	1.3046	0.748505
GSM972338	GSE39582	C	A	High	0.966072	-0.0280649	0.185849	-0.220969	-0.461857	0.163609	0.0500178	-0.110905	0.585918	0.145517	-0.107756	-0.0645415	-0.250084	-0.295719	-0.945275	0.45942	0.612528	-0.010286	-0.25852	-0.339063	-0.31434	-0.217843	-0.0347942	0.87371	0.163309	-0.483405	0.00893348	-0.0990219
GSM972339	GSE39582	B	A	High	-0.167107	-0.0194291	-0.300605	-0.0538063	-0.405437	-0.520513	-0.194872	-0.233503	-0.00612036	0.624842	-0.287744	-0.752048	-0.197343	0.939265	0.478475	-0.823723	2.19579	0.240642	0.533407	-0.0826097	-0.487706	-0.400077	-0.539054	-1.08419	0.0817522	0.115559	-0.494435	-0.127912
GSM972340	GSE39582	A	A	High	-0.94719	-0.842098	-0.924204	-0.0127809	0.865751	-0.911786	-0.926615	0.614127	-0.599912	0.502688	0.947121	0.0320759	-0.178967	-0.898352	-1.83291	0.5665	0.00122074	-0.0893493	0.297935	0.16641	0.0215597	0.281036	0.514037	0.877754	-0.0441939	0.361984	1.61061	1.30623
GSM972341	GSE39582	B	A	High	-0.578053	0.372436	0.994991	-0.262718	0.166598	-1.55667	-0.099918	0.20263	0.349246	-0.597658	0.489802	0.765955	0.280772	-0.863164	-0.252591	1.35098	-0.220077	0.077842	-0.42825	-0.242316	-0.21981	-0.241895	0.658009	-0.866893	0.0724449	0.325734	-1.33666	-0.783377
GSM972342	GSE39582	C	A	High	0.129677	-0.892988	-0.0724354	-0.286157	-0.551068	-0.632251	-0.646525	-0.0428414	-0.206732	-0.224658	-0.0988128	-0.340688	0.137076	0.353121	-1.14682	-0.675536	0.724437	-0.0187218	-0.059512	-0.925371	-0.481334	-0.609614	-0.728966	0.516349	-0.431755	-0.734284	-0.700647	0.539508
GSM972343	GSE39582	C	A	High	-1.02954	-0.509179	-0.528295	0.0993093	0.145143	0.303546	-0.643432	-1.38682	-0.459738	0.651148	0.424538	0.413047	-0.74122	-0.688314	0.376349	-0.349661	0.282328	-0.774102	0.151017	-0.439176	-0.261913	-1.08545	-0.156531	-0.07603	-0.32499	-0.47449	-1.38077	-0.210867
GSM972344	GSE39582	B	C	Low	-1.19999	0.398363	-1.29683	-0.647992	-1.52895	-0.651315	-1.38333	-0.963005	-1.09344	3.21597	-0.410847	-0.916315	-1.14202	-1.80486	-0.142691	-0.315007	-0.926011	0.817454	-0.131091	-0.731953	-0.197394	-1.12807	-0.674819	-1.22596	-1.41229	-0.594851	-0.676848	0.441974
GSM972345	GSE39582	C	B	High	-0.641341	-1.86521	-0.623861	0.830705	0.596417	1.92151	0.687325	-0.26071	0.0641916	-2.9066	0.343194	0.549763	0.867188	-0.301385	0.383617	-0.446954	-0.427394	-0.583047	0.495616	0.260749	0.859989	0.365969	0.694477	-0.587167	1.50113	0.377035	0.032885	-0.00364533
GSM972346	GSE39582	B	C	Low	-1.35138	0.0910753	-0.772514	0.0607593	-1.1954	0.29643	-0.782748	-1.64693	-1.50642	-1.03889	-1.85191	-2.286	-1.05354	-0.497018	1.55941	-1.90063	-1.68612	0.127456	-1.2155	-0.743053	-1.26308	-1.37322	-0.791589	-0.195473	-1.09648	-0.0435868	-0.0372821	-0.94194
GSM972347	GSE39582	C	A	High	0.49905	0.119753	0.694187	-0.152397	-0.630809	-0.0977552	-0.52544	0.0465504	-0.00295101	0.355825	-0.0239132	-0.409992	-0.316341	-0.645892	-1.21717	-0.465776	0.548556	-0.991784	-1.91232	-1.49057	-0.492593	-0.859614	-0.400058	0.9843	-0.0292664	-0.388207	-0.818573	0.0989201
GSM972348	GSE39582	A	A	High	-0.0889838	0.459726	-0.311067	-0.761131	-0.522423	-0.503179	-0.138044	-0.597449	-0.252965	0.132683	-0.369777	-0.0443613	-0.299167	1.40995	0.435002	0.747128	0.0202427	-1.00443	0.108803	-1.31774	-0.712952	0.270226	-0.662438	-0.455101	-0.993176	-1.93712	-0.198828	-0.0734867
GSM972349	GSE39582	A	B	High	1.68357	0.611935	0.387872	1.68498	2.2565	2.6916	1.3894	0.570441	1.40432	-0.0600675	1.50625	2.1086	2.72087	-1.17386	1.61464	0.85804	0.287218	1.26968	2.10945	1.65011	2.04511	2.93695	1.31189	-0.561564	1.97808	1.8803	0.822137	1.27147
GSM972350	GSE39582	A	C	Low	0.0352204	-0.0625341	-0.410717	-1.39617	-1.33758	-0.746286	-1.65799	-0.954366	-0.499416	-0.480272	-1.5025	-0.9821	-1.17994	-0.00234692	0.972981	-1.98183	-0.237336	-1.72429	-0.0952298	-1.62643	-1.47338	-0.642641	-1.41817	0.363712	-2.4018	-1.76724	-0.617881	-1.50542
GSM972351	GSE39582	B	C	High	0.0553472	-0.427633	-0.506911	-0.878169	-0.572244	-0.457129	-1.4041	0.105526	-0.493746	1.30447	-1.14295	-0.583641	-0.626828	0.31852	-0.0578046	-0.361253	-1.7971	0.0229993	-0.936878	0.0888656	-0.902286	-0.313344	-1.00096	0.938198	-1.10705	-1.31497	0.432809	-0.932992
GSM972352	GSE39582	A	B	High	-0.311215	-0.285384	-0.88059	0.714063	1.02164	0.434556	0.169791	0.620643	0.438321	-1.40062	0.719191	0.300623	0.848053	0.743121	-0.317027	0.323155	-1.57143	-0.320624	1.51931	1.41432	0.780586	0.826738	0.322268	-1.25643	0.645533	1.66363	-1.25778	1.34404
GSM972353	GSE39582	B	C	Low	1.4001	1.79127	1.51224	-0.427638	0.54807	0.71139	0.523857	0.943545	1.49997	0.645758	0.826481	0.649176	0.754602	0.40941	0.673194	-0.125639	0.113062	-0.762461	-0.746391	0.263557	0.68567	0.258464	0.584522	-0.538935	0.341459	1.07439	-0.41444	-0.494307
GSM972354	GSE39582	B	C	High	-0.371712	1.18207	1.42598	-0.50592	-0.616299	-1.00056	-0.109611	-0.453774	0.237448	0.688007	-0.434222	-0.173477	-0.0468294	-0.36871	0.755147	0.0654906	0.0269717	-0.872685	-1.04221	0.11844	-0.621028	-1.78569	-0.214712	-1.20794	0.15395	0.760144	-1.16334	-0.286114
GSM972355	GSE39582	C	C	High	-0.637218	-0.497557	-0.349523	0.0818496	0.104996	-0.0513654	0.156761	0.0954903	-0.358593	-0.595174	-0.174209	-0.466159	-0.0562029	0.1716	0.186393	-0.521172	0.403499	0.763753	-0.0996944	0.976788	-0.000556053	-0.524568	-0.181285	-0.442682	0.0642691	0.904857	-0.768619	-0.248494
GSM972356	GSE39582	B	C	Low	0.226767	1.19179	0.82779	-1.85815	-0.0268056	-0.330201	-0.344188	-0.331612	0.0519972	0.597407	-0.179718	-0.616771	-0.442128	-0.552683	-0.328512	-0.167435	-0.422764	-0.68054	0.477314	-0.943674	-1.05065	-0.420108	0.0685906	0.372426	-0.927429	-1.03321	-0.114101	-0.206421
GSM972357	GSE39582	A	B	High	1.11412	-2.90141	-0.0335477	-0.957777	-0.285206	-1.03013	-0.173334	-0.375641	0.145951	-3.29861	-0.781114	-0.0110282	-0.469202	1.26334	-1.85537	-0.109354	-1.9813	1.57355	0.0928689	-0.869317	-0.514936	-0.62108	-0.199843	2.17573	-0.275979	-0.0520593	1.08306	-0.787429
GSM972358	GSE39582	B	C	Low	0.591018	1.42517	0.0550578	-0.487689	-0.0344213	0.044404	0.140558	-0.499498	0.756977	0.991646	0.349089	0.429192	0.0732332	-0.513129	-0.0548692	0.853908	-0.865935	-0.580207	1.03735	0.489287	0.33864	-0.0730543	0.396216	0.31111	-0.0826328	-0.202314	-0.459874	0.91022
GSM972359	GSE39582	A	B	High	1.62227	-0.542286	0.40542	1.35998	0.804578	2.31857	1.19218	1.0024	1.51094	-0.0757724	1.55853	1.59932	1.14911	-0.964185	0.503205	0.375042	-0.552628	-0.856982	2.28605	1.78263	1.71024	3.17505	1.2641	-0.492269	1.35846	0.880425	2.27855	1.49864
GSM972360	GSE39582	B	C	Low	-0.765915	0.587897	0.723196	-0.0786685	0.591788	-0.869817	0.047137	-0.702429	-0.39384	-0.0347098	0.286309	0.885037	-0.422136	-0.697502	0.85722	-0.279449	-1.05545	-0.01769	0.341845	0.372007	-0.239373	-0.0655953	0.129011	-0.523437	0.308053	0.32188	-0.903579	-1.58993
GSM972361	GSE39582	A	A	High	2.38002	2.3963	3.17159	2.94214	1.99941	1.98585	2.54804	2.55174	3.13041	0.727467	2.90687	2.62603	3.52593	-2.18831	1.99066	1.49338	1.61428	0.531109	1.46972	1.55222	2.73046	1.37246	2.71634	1.64888	2.42241	4.10012	-0.437525	1.72273
GSM972362	GSE39582	B	A	High	0.599639	0.378936	0.274172	-0.452736	-0.785402	-0.428071	-0.325797	-0.717249	-0.128603	1.00485	-0.483133	-0.701581	-0.279223	0.508449	-0.683242	-0.542571	1.15371	-0.385943	-0.107772	-0.83314	-0.481172	0.0623663	-1.01298	-0.00624166	0.191015	-0.488633	-0.686477	0.257015
GSM972363	GSE39582	B	C	High	-0.667658	0.444634	0.670551	-0.291377	0.722565	-0.190044	0.0609839	0.708059	0.122839	0.633757	1.14408	0.516746	0.555816	2.98709	-1.29955	1.07868	0.292544	1.09267	-0.575286	-0.976285	0.507478	0.282007	0.874708	-0.437367	0.452207	0.132217	0.472182	0.178891
GSM972364	GSE39582	B	C	Low	-0.861867	-0.856838	-1.58561	-0.527388	-1.01761	0.767166	-1.00967	-2.09444	-0.887455	-0.629506	-1.4619	-1.38408	-1.7794	-0.07643	1.31616	-0.91492	-0.490875	-0.0779486	-1.49523	-2.36974	-0.588514	-0.962022	-0.508026	-0.751005	-1.10804	-0.421403	-0.477602	-0.828498
GSM972365	GSE39582	A	A	High	1.88893	0.473094	-0.274162	1.91742	1.7297	0.141658	1.63011	1.3757	1.68051	1.48534	1.92328	1.71923	1.3506	0.350008	1.25189	1.43522	-0.531093	1.82939	1.17692	1.20623	1.86997	1.97736	1.59223	0.56783	1.4215	0.736966	0.766269	0.7428
GSM972366	GSE39582	C	B	High	0.791699	-0.175262	0.446915	0.931436	0.740864	0.180287	0.468195	1.09248	0.0949704	-1.54364	0.293498	-0.174618	0.623912	0.545828	0.736773	0.965811	0.889509	0.691125	1.23374	1.09521	1.19068	0.952938	0.485793	0.566004	0.16612	0.344574	-0.0818131	-0.831554
GSM972367	GSE39582	C	B	High	0.53956	-2.18567	-0.419732	1.48004	0.812643	-0.206116	1.37379	0.31551	0.133876	-0.44885	1.75314	0.991196	0.796323	-0.819471	-1.91371	0.628731	0.483473	1.07665	-0.628516	0.29833	1.31948	-0.182983	0.970374	2.60005	2.06233	0.71143	-0.845205	0.964739
GSM972368	GSE39582	B	C	Low	-0.424739	-0.150274	0.866059	-1.63387	-0.67097	-0.764616	-0.601259	-0.645817	-0.997614	1.01902	-1.05906	-1.19125	-0.826111	1.40227	-1.25587	0.154158	-0.489343	-0.450692	-0.546879	-1.44923	-1.27828	-1.64711	-0.961264	-0.0249771	-1.65442	-1.04481	0.932049	-2.51222
GSM972369	GSE39582	A	B	High	-0.693517	0.540839	0.130728	1.88027	1.75405	0.560881	1.43741	1.19309	0.742085	0.538996	1.97543	1.72212	1.77829	0.751018	-0.26931	2.50423	0.470997	1.27942	2.21756	0.894286	2.40337	2.28072	1.64047	0.462718	1.9982	1.47712	1.57644	1.48004
GSM972370	GSE39582	C	A	High	0.3277	-0.637112	0.186748	-0.0919058	-0.180271	-0.795119	0.0262401	-0.952119	-0.559235	0.574853	0.0697144	-0.408104	-0.612369	0.70457	-1.65537	-0.123057	1.48246	-0.453305	-0.439369	0.221543	-0.274736	-0.972996	0.194578	1.17761	0.200156	-0.392474	0.303158	0.379285
GSM972371	GSE39582	A	A	High	0.325677	-0.543591	-0.679265	0.261341	-1.50812	-0.20021	-1.03277	0.150436	-0.151173	-0.100792	-0.626799	-0.776596	-0.484226	-0.529044	-0.0808329	-2.40142	-0.722025	-1.41398	0.8916	-0.759516	-0.811117	-0.912421	-0.342482	-1.54793	-0.88504	-0.444672	-1.67406	-0.666589
GSM972372	GSE39582	A	A	High	-0.0243269	0.0541443	-0.409965	0.496702	0.833238	-0.177139	-0.070908	1.4783	-0.0285648	-0.0765909	0.617786	0.133007	0.297584	2.33532	0.0435393	0.853171	2.10601	0.302866	-0.612349	1.45439	-0.268655	-0.605157	0.595698	0.156361	0.655651	-0.149706	0.897925	1.08915
GSM972373	GSE39582	C	A	High	-1.78439	-2.07142	-1.75542	-1.24506	-2.34768	-1.62857	-2.2585	-1.05633	-1.92115	0.8926	-2.16259	-0.807616	-2.11662	0.0522167	-1.49389	-1.83542	-1.16512	0.408893	-0.794241	-2.17051	-1.60812	-1.90665	-2.33756	0.0557511	-1.46032	-1.70919	-1.46588	-0.20784
GSM972374	GSE39582	C	A	High	0.813609	0.344325	1.20485	-0.142913	0.0235623	-0.944165	0.273567	0.323411	0.231391	-1.1823	-0.036485	0.60506	0.300063	1.09128	-0.137422	0.178716	0.153716	-0.11038	-0.219423	-0.151839	0.16222	0.239199	0.147144	0.409437	0.27222	0.636731	-0.166524	-0.000168734
GSM972375	GSE39582	A	A	High	-1.06358	-0.763366	-0.630488	0.296779	-0.228367	0.0691407	0.361792	-0.440567	-0.319622	-0.072054	0.674123	-0.536539	-0.0982166	-0.120989	0.0681309	0.335291	1.55852	0.23604	0.539326	0.359036	0.724543	-0.116136	0.242412	-0.300722	0.66201	0.156623	0.420279	0.973792
GSM972376	GSE39582	C	A	High	-1.62743	-1.11781	-1.19136	0.0836862	-0.809303	-0.394625	-0.790168	-0.443363	-1.21751	-0.727986	-0.301477	-0.705068	-0.329977	0.422567	-1.2029	-0.307285	-0.289796	-0.253931	-0.467206	-0.99058	-0.536957	-0.504919	-1.05948	-0.617933	0.35332	0.129183	-1.69604	0.262065
GSM972377	GSE39582	A	B	High	1.17448	0.115552	0.898169	1.543	0.52468	0.0132207	1.34413	0.682518	0.240093	-1.04084	0.956797	0.302993	1.79231	-0.374536	0.195587	0.579391	1.54144	1.47819	-0.470768	0.787947	0.790556	0.155716	1.15182	-0.157837	1.3631	0.540469	-0.00737794	0.700209
GSM972378	GSE39582	A	A	High	0.00207894	-0.521141	-1.42452	0.817661	0.357946	-0.414891	-0.58615	0.0429165	-0.179611	1.09528	0.218137	-0.385014	-0.277049	-2.0461	-1.46814	-0.0568189	0.761799	0.147291	-1.1689	-1.09217	0.145662	0.793559	0.237124	-0.285306	0.554272	0.325803	1.00938	1.34527
GSM972379	GSE39582	C	B	High	1.30782	-1.21777	0.615413	-0.262935	-0.914179	-1.69742	0.567462	-1.21895	-0.313967	-2.01331	-0.936244	-0.54878	-0.346058	0.616354	-1.30488	0.352759	0.776533	-0.773824	0.332321	-0.73624	-0.831156	-1.2806	-0.173619	-0.0132235	0.0677442	-1.74951	-0.835613	-0.41698
GSM972380	GSE39582	C	A	High	1.76465	1.06207	0.478964	0.85818	0.973676	0.670914	1.24243	0.52327	1.35261	0.0411284	1.25637	0.89249	1.42433	-0.616382	1.60721	0.529767	1.58296	-0.213378	1.24583	0.276889	-0.0609098	1.6547	1.19103	-0.9311	1.09061	0.484864	-0.128673	-0.380354
GSM972381	GSE39582	C	B	High	-1.19869	-3.35162	-2.21317	-0.343927	0.377659	-1.63254	0.0661373	-1.16606	-1.1733	-0.411481	0.203117	-0.571745	-0.910738	0.111909	-2.67311	-0.601188	0.924131	1.29422	-1.94419	-0.826304	-0.0108187	-1.53708	-0.162735	0.745307	-0.158821	-0.670701	-0.785025	0.901729
GSM972382	GSE39582	A	A	High	-1.65036	-0.569133	-0.342359	-0.185153	-1.01254	-0.464815	-1.18469	0.587792	-0.766372	1.70559	-0.0259359	-0.80519	-0.723189	0.828397	-0.495282	-0.516746	-0.745294	0.535335	-1.02387	-1.16067	-0.439705	-1.24812	-0.577827	0.123471	-1.18383	-1.03997	-0.583993	-0.961005
GSM972383	GSE39582	C	A	High	0.487154	-0.367273	-0.193944	-0.138307	-0.775532	-1.02886	-0.215622	-0.773653	-1.12171	0.363439	-0.672998	-0.549376	-0.202943	0.43949	-1.22441	-0.448105	0.511707	0.736409	-0.53702	-0.30321	-0.857159	-0.646172	-1.09949	0.897616	-0.390218	-1.35679	-0.134774	-0.0458694
GSM972384	GSE39582	A	A	High	-1.53701	0.133476	-1.62153	-1.20281	0.912484	0.211715	-1.14387	0.138364	-1.51895	0.0783232	-0.33671	-1.04968	-0.903816	-0.580931	-0.342309	-1.02474	-1.16892	-0.459705	-0.372216	-0.267572	0.0954375	0.932671	-1.06519	-0.611108	-1.20486	-0.0509511	0.787651	0.928475
GSM972385	GSE39582	A	A	High	1.32979	0.520127	1.32266	1.29322	0.561597	0.333592	1.86974	0.483621	1.22949	1.0757	1.6792	2.06696	1.60604	-0.16734	-0.192702	0.998424	0.894272	0.0506826	1.72029	0.505575	1.52771	1.02849	1.62814	1.14283	1.44131	0.953704	-0.0534765	0.792744
GSM972386	GSE39582	B	C	Low	-0.106472	-0.113035	-0.680514	-1.56608	-1.13641	-0.302397	-0.940369	-0.860669	-0.728096	-0.19287	-0.624755	-1.31245	-0.759133	-0.390566	-0.470706	-1.16584	0.42804	0.295267	-0.775163	-0.883716	-1.68324	-0.584215	-0.664181	-0.394688	-0.890249	-0.884233	-0.78929	-1.35691
GSM972387	GSE39582	A	C	Low	-0.723987	0.0659385	-0.583767	-1.5064	-0.886474	-0.00877156	-1.158	-0.539948	-1.28955	0.386552	-1.01111	-0.693764	-1.21327	0.499694	-0.35218	-0.277228	-0.26366	0.436984	0.118916	-0.850384	-0.724479	0.0702464	-1.04692	-0.696642	-1.32809	-1.27416	0.742143	-0.298766
GSM972388	GSE39582	A	A	Low	-1.65163	-1.13831	-1.88557	-2.10794	-1.4071	-0.476833	-2.32438	-1.60236	-1.64449	1.26082	-1.38989	-1.2464	-1.21204	-1.57691	-0.618463	-2.15251	-1.28961	-0.00954294	-2.4023	-1.99	-1.65171	-1.14216	-2.16741	-0.589668	-1.2928	-0.98911	-0.55824	-1.2964
GSM972389	GSE39582	A	A	Low	-0.751927	0.573679	0.74503	0.617175	-0.317767	1.95647	0.729579	-0.303787	0.0881825	-0.446427	-0.462132	-1.04274	-0.631517	-0.706087	2.39651	-0.0996484	-1.02063	-1.70045	-0.0577098	0.274146	-0.0591171	-0.621468	0.627427	-1.24217	-0.67115	0.397228	-0.748403	0.210765
GSM972390	GSE39582	B	C	High	0.826568	-0.894861	0.0395615	0.485893	-0.732557	-0.805918	-0.48567	-1.52366	-0.295069	-1.3889	-1.14357	0.615113	-0.274438	-0.87991	-1.50494	0.0937048	-1.73454	2.47407	-0.71961	-0.0694059	-0.64051	-0.906587	-0.566179	-0.1801	-0.0310065	-0.205524	-0.212597	-0.320354
GSM972391	GSE39582	B	C	High	-0.758749	0.0366448	0.732714	0.403864	1.52249	-0.0142821	0.927234	0.23463	-0.420651	-1.2399	0.455739	0.884386	0.395317	1.12503	0.098714	1.48081	-0.976799	1.55078	-1.53809	-0.147054	1.46494	-0.625694	0.793256	0.750933	0.0472344	1.07061	1.39487	0.281762
GSM972392	GSE39582	C	C	High	-0.361946	-0.0566877	-0.363961	-0.251967	0.273307	-1.59923	-0.00896457	0.111234	-0.26997	-0.213988	0.102699	-0.462288	-0.101047	1.18492	-1.26377	-0.0152948	0.652704	0.780004	0.0385381	-0.427935	-0.520858	-0.437187	-0.230351	0.587839	0.614228	0.251912	-0.617331	-0.191456
GSM972393	GSE39582	B	B	High	-0.40389	-0.0972292	0.427005	-0.00452061	-0.425098	-0.670898	-0.154542	-0.784079	-0.775153	0.34334	-0.122904	-0.268324	-0.44153	0.208157	-0.247775	-0.225934	-1.09042	1.43868	0.188715	-1.04174	-0.711099	-0.047888	-0.324929	1.22686	0.50031	-0.63279	-1.17406	0.63932
GSM972394	GSE39582	C	B	High	0.816638	-1.48401	-0.28695	0.874194	0.318906	0.258735	0.846289	-0.0657406	0.0349727	-1.0448	0.235951	0.794701	0.146166	1.423	-0.672143	0.586028	-0.200084	1.67767	-0.935042	0.536122	0.129661	0.0381435	0.315689	0.467608	0.430484	0.383256	0.0437679	0.430028
GSM972395	GSE39582	A	A	High	-0.0395755	0.615106	0.0335516	-0.0406336	-0.14284	1.19525	-0.130379	0.185669	0.165323	0.883233	0.05925	-0.382787	-0.173129	-1.27709	0.370178	-0.561799	0.391396	-1.82921	0.751739	0.0173753	-0.00481097	1.06167	-0.259057	-0.780605	-0.111416	-0.190031	-0.912688	0.603843
GSM972396	GSE39582	A	A	High	-1.66089	-1.68077	-2.0993	-1.58248	-1.7626	0.351997	-1.8087	-1.62459	-1.55104	1.34345	-2.28575	-2.28605	-1.7102	0.690048	0.823772	-2.54731	0.227682	-0.903192	-0.738524	-1.30449	-0.970368	-2.24762	-2.09847	-1.04035	-2.29535	-2.33507	-1.72227	-0.75399
GSM972397	GSE39582	A	C	Low	0.107363	0.666175	0.80403	-1.60957	-0.650062	-0.87253	-0.827257	-0.734106	-0.738405	0.865537	-0.275205	-1.10149	-0.756508	-1.36595	0.054454	-0.00499735	-0.688255	0.294758	-0.127125	-0.689604	-0.221722	-1.01557	-0.324773	0.757489	-1.14192	-0.955511	-0.245738	-0.980972
GSM972398	GSE39582	B	A	High	0.260404	0.914323	0.271598	-0.68396	-0.602555	0.27801	-0.235371	1.01055	0.245134	0.0238432	0.188749	-0.759962	0.173764	-0.122496	-0.0499572	0.432836	-1.38137	-0.988022	1.41271	-0.298081	-0.151257	-0.18018	0.276339	-2.18145	-0.402588	-0.1812	1.12847	0.546121
GSM972399	GSE39582	A	C	High	-1.09613	-0.137153	-0.799632	-0.175601	-0.768259	-0.815948	-0.857354	-0.527612	-0.820517	1.3103	-0.806309	-0.119241	-1.10965	-1.46948	-0.510941	-0.503122	1.79146	0.966226	-0.315255	-0.245146	-0.915783	-0.243267	-0.933671	-0.837334	-0.952783	0.174523	0.338677	0.0282246
GSM972400	GSE39582	A	A	High	0.145114	0.183611	-0.459535	0.0764402	0.127157	-0.00752598	-0.098977	1.30098	-0.204725	-1.02739	-0.179506	0.0264035	0.250641	0.436847	0.668612	0.711283	0.124173	0.333394	1.80615	1.65569	0.151625	0.790578	0.331649	0.947487	0.024734	-0.257251	1.73143	0.886606
GSM972401	GSE39582	A	B	High	1.94229	1.93314	0.958779	2.1856	2.63667	2.19357	1.81991	2.12552	2.20465	1.30506	2.61673	2.50572	3.43004	0.387293	1.14318	3.6118	-0.0967336	0.26283	3.03748	4.11436	4.11118	3.24513	2.52982	3.69344	2.05165	2.0885	5.98299	4.37562
GSM972402	GSE39582	A	C	High	-0.549154	-0.746307	-0.693528	0.62245	0.65218	-0.202023	0.311573	-0.570179	-0.0171544	-1.25617	-0.308416	0.664578	0.557303	0.516544	0.448165	0.043699	1.43926	-0.0306301	-0.14438	0.158453	0.442569	0.558522	-0.0375554	1.44343	0.82509	0.0470274	0.258809	1.05664
GSM972403	GSE39582	B	C	Low	-0.673539	0.0354316	-0.369861	-0.0946823	1.29065	-0.548888	0.142316	0.0505819	0.510573	-0.876456	0.466489	1.06586	0.0405287	0.427112	-0.139559	1.47572	-2.22548	1.51292	-1.39295	0.269573	1.21127	0.123057	1.04215	0.474337	0.156971	0.0162207	1.2058	-0.32654
GSM972404	GSE39582	C	C	High	-0.163067	0.113634	0.0282816	-0.0303195	0.78155	0.568018	-0.451632	0.721126	-0.061155	0.600628	0.367948	0.266878	0.191188	1.10957	0.350997	-0.183063	1.29419	-0.253395	0.772291	0.238064	-0.136295	1.26489	0.334835	0.88591	0.189407	-0.164197	-0.0332457	-0.185062
GSM972405	GSE39582	C	A	High	-0.647137	0.172392	-0.291888	-0.180092	0.827947	-1.17283	-0.34811	0.635498	-0.438278	0.918452	0.947353	0.151862	0.201249	0.964091	-0.90297	1.17583	-0.443458	0.515096	0.0813491	0.720049	0.565908	-0.0757824	0.801804	-0.134988	0.222663	0.12142	0.6831	0.413971
GSM972406	GSE39582	C	C	High	0.353249	1.13626	1.00783	0.951976	1.58911	0.262499	1.56155	1.18467	1.10198	-0.164357	1.53076	1.89364	1.7015	0.126004	1.08371	1.01895	0.172196	0.864507	0.169385	1.55495	1.65661	1.40906	1.55047	1.54566	1.05749	1.14189	1.30588	1.30961
GSM972407	GSE39582	A	C	High	-0.712431	-0.978798	-0.520543	0.103203	0.0712886	-0.5984	-0.355991	0.206475	-0.640015	0.296952	-0.229543	-0.515006	-0.291393	-0.788216	-0.697339	-0.711905	0.32454	0.178556	-0.421231	-0.780158	0.0137864	-0.231227	-0.316376	-0.912559	0.22241	-0.00685561	-0.948447	1.25221
GSM972408	GSE39582	A	A	High	-1.24972	0.852776	-0.914774	1.08258	0.995363	-0.105659	0.395988	0.823203	0.438412	-0.150016	0.946636	0.969686	0.284974	1.0124	0.241085	2.95375	-0.120817	-0.713843	0.408687	1.62477	1.34932	0.948067	0.910159	-0.646837	0.765287	-0.0684884	3.18295	1.95603
GSM972409	GSE39582	A	C	High	1.46328	1.40675	2.61461	2.20103	2.04925	1.35327	2.52799	2.48452	2.29003	2.48471	2.54582	3.46713	2.94268	0.696867	1.35424	2.01676	3.00737	2.02831	0.809596	1.4942	3.20027	1.32328	2.55655	1.97111	2.86848	2.23715	-0.43299	1.46178
GSM972410	GSE39582	C	B	High	-0.327669	-1.45066	-0.269218	1.32579	0.621426	-0.824073	1.26492	0.452874	-0.22176	-0.678201	0.969417	1.28414	1.44258	0.939719	-1.15459	1.16109	1.12804	2.18391	-1.20897	0.0998218	1.26396	0.742913	0.987845	0.724652	1.81935	0.861642	0.470985	0.433944
GSM972411	GSE39582	C	A	Low	-0.911223	0.235002	-0.663894	-0.192902	-1.42181	-0.254212	-1.08941	-0.887643	-0.674577	-0.478159	-0.769855	-1.11785	-0.783321	-1.03202	-0.161075	-0.723165	0.579226	-0.812931	0.431265	-0.651912	-1.59702	-0.573485	-0.836459	0.379893	-1.35135	-0.842712	-0.618323	-0.749132
GSM972412	GSE39582	A	B	High	1.20537	-0.296362	-0.470994	0.503154	-0.4955	0.644786	0.0491796	-0.150478	-0.163684	-1.73674	0.038546	-0.271138	-0.746635	-0.325806	0.506066	-0.904205	-0.659376	0.687925	0.937989	-0.130093	-1.01023	0.670367	-0.587296	-1.05789	-0.260137	-0.231549	-1.45586	2.02702
GSM972413	GSE39582	A	B	High	-0.133522	-1.10222	-0.0174132	2.21248	0.966684	1.54147	1.03816	1.72977	0.900073	0.613696	2.24676	1.45407	1.85021	-0.471666	-0.033914	1.33991	1.04293	0.130597	0.3604	1.33474	1.62104	1.37898	1.45774	-0.364311	1.83256	0.907444	-0.623652	1.58245
GSM972414	GSE39582	B	A	Low	-0.173318	0.874237	0.115701	-0.824882	-0.852796	0.124829	-0.534124	-0.774062	-0.122448	-0.117879	-0.00435546	-0.544057	-0.779134	-0.0745293	-0.555227	-0.607176	-0.186174	-0.880791	0.415864	-1.16485	-0.583309	0.400008	-0.728517	-0.820328	-0.360067	-0.753482	-1.04274	-0.11692
GSM972415	GSE39582	A	A	High	-0.331986	-0.271875	-1.12117	-1.36973	-1.92494	-0.358278	-1.76991	-1.46799	-1.08539	0.118228	-1.18731	-1.43537	-1.59336	-0.595696	-0.603732	-1.10562	-0.295049	-1.47224	0.712748	-0.980041	-1.44579	-0.45307	-1.65706	-0.113227	-1.7341	-1.63776	-0.180553	-0.692043
GSM972416	GSE39582	C	B	High	-1.48951	-1.35374	-1.25092	0.130847	0.270489	-0.553558	-0.775661	0.591882	-0.85167	0.586158	-0.72246	-0.0459735	-0.162146	0.447594	-0.744012	-0.749643	0.385803	0.986028	-0.337643	-0.237986	-0.457047	0.307261	-0.841126	0.468328	-0.284397	-0.719833	-0.104979	-1.31702
GSM972417	GSE39582	C	C	High	-1.07971	-0.887598	-1.23739	0.256822	-0.132387	-0.335173	-0.643244	0.0968153	-0.821581	-0.906264	-0.0869632	0.289424	-0.707997	-0.457435	-0.775535	-0.150264	1.45851	0.62966	0.0190005	0.765725	-0.618588	-1.17627	-0.470573	0.284649	0.279264	-0.223075	-0.41293	0.43903
GSM972418	GSE39582	C	A	High	-0.71503	-1.17856	-0.509494	-0.678437	-1.17736	-0.21303	-0.452853	-0.590402	-1.15148	0.0547852	-0.495675	-0.435529	-0.820663	-1.43582	-0.385842	-1.14858	0.200825	-0.557452	-1.37368	-0.388679	-1.05088	-1.62368	-1.33946	-0.273421	-0.267233	-1.17224	-0.600004	-1.87263
GSM972419	GSE39582	A	C	High	-1.12428	-0.633824	-0.722152	-0.195702	-0.756236	-0.216962	-0.418352	0.512815	-0.809053	0.229091	0.372379	-0.758813	-0.0161255	-2.35434	-0.286917	-0.935623	0.346387	0.365926	0.707639	0.212211	0.0876614	0.626233	-0.256906	-0.55065	0.36143	0.10391	-0.838591	-0.0560335
GSM972420	GSE39582	C	C	High	2.45319	0.547009	1.6992	0.879885	0.85198	-1.23104	2.27698	0.724771	1.39369	-1.35889	0.743753	1.18147	1.35879	-0.0971159	-1.40396	2.03057	0.831787	2.27675	-1.43585	1.27672	1.03098	-0.174912	1.77373	1.30816	1.81943	2.0869	0.433737	-0.262274
GSM972421	GSE39582	C	B	High	-1.20063	-1.36925	-0.977892	0.775147	0.46319	1.24785	0.16881	0.0502277	-0.38119	-0.55465	0.80802	0.416867	0.287517	-0.164529	-0.709316	0.598586	-0.523234	0.303527	0.790579	0.812186	1.0611	1.30801	0.0805324	-0.489872	0.862639	0.188557	0.554804	0.673498
GSM972422	GSE39582	C	B	High	1.6491	-0.495313	1.43047	1.64875	1.21509	0.499437	1.80858	2.17694	1.01802	-0.99577	1.92587	1.80914	1.65529	0.701325	-1.22519	1.29722	1.60047	1.81008	-0.273292	1.18709	2.45816	1.30553	1.85359	-0.199205	1.92871	1.4158	-0.874177	0.560365
GSM972423	GSE39582	C	B	High	0.381563	-1.21224	0.014741	0.170981	-0.469038	-0.337516	0.406325	-0.90025	-0.415021	-0.777822	-0.944181	0.116998	-0.228888	1.23624	-0.75418	0.114594	-0.418103	0.830842	-0.756322	-0.196472	-0.403519	-0.847215	-0.50586	3.3362	0.376173	-0.737701	0.0891396	0.468995
GSM972424	GSE39582	C	B	High	-1.37753	-2.00686	-1.062	-0.656761	-1.19014	-1.97978	-1.85029	-0.496992	-1.32082	0.773271	-1.3064	-0.471487	-0.791619	1.50545	-1.72192	-1.80927	-1.12672	1.07362	-1.36663	-1.52736	-1.03347	-1.00032	-1.68427	1.41664	-0.144125	-0.96111	-0.236348	-0.115996
GSM972425	GSE39582	A	C	High	-0.790483	-0.572293	-1.16901	0.619748	1.65809	0.0299552	0.170315	0.0810896	-0.401671	-0.258466	-0.0436411	0.810108	0.0794211	-0.630799	-0.270665	0.723319	-0.904948	3.61573	0.00540016	-0.383514	0.400918	0.63392	0.608888	0.184097	1.03771	0.372402	1.71727	0.626031
GSM972426	GSE39582	C	B	High	1.41468	-1.27595	0.930538	0.23327	0.293782	-0.748625	0.918327	0.398548	0.184727	-0.166038	0.685662	0.676586	0.453118	0.240273	-1.56513	0.0152167	1.34864	1.09821	0.520128	-0.232271	0.900703	1.07191	0.992437	2.50877	1.07039	1.37854	1.24938	-0.309661
GSM972427	GSE39582	C	B	High	-0.791087	-1.75172	-0.822707	-0.0682271	-0.287149	-1.57273	-0.054587	-0.453373	-1.17352	-0.118842	-0.826638	-0.940107	-0.65182	-0.16068	-1.2916	-0.626278	-0.908322	0.49886	-1.20651	-0.672197	-0.121577	-1.58412	-0.814958	-0.0641417	0.195368	-1.0352	-1.13318	1.56711
GSM972428	GSE39582	C	B	High	-0.632254	-0.750572	0.258538	1.11536	0.210517	-0.793424	0.728222	-0.465967	-0.399786	-0.400483	-0.0871669	0.134747	0.64255	-1.08488	-0.560966	0.494851	0.767705	2.00276	0.806788	1.0342	1.12503	1.26834	0.368086	-1.29294	1.26429	1.36136	0.903687	0.506122
GSM972429	GSE39582	C	C	High	1.40248	-0.516121	0.122571	-0.517056	0.484345	-0.828488	0.688138	-0.854362	0.124085	-0.526239	-0.633545	0.118708	0.0972931	2.17114	-0.515256	0.525579	0.0111557	0.426961	0.561904	-0.326994	0.326039	0.334566	0.165799	2.59227	0.488404	-0.479165	1.60754	-1.21413
GSM972430	GSE39582	A	C	High	2.57232	1.50176	1.15435	1.10603	0.753985	0.747646	1.04214	1.42145	1.75694	2.5783	0.772674	0.872785	1.41594	1.03682	1.66451	0.968898	1.34897	1.18884	1.98907	2.25392	1.05516	1.69905	1.35232	0.905024	0.713725	1.17813	2.69008	0.782358
GSM972431	GSE39582	B	C	Low	1.18339	1.52644	1.69679	0.327742	0.0963207	0.820688	0.303699	1.45742	1.50375	2.49653	0.626433	1.039	1.23358	0.259202	1.36621	-0.349297	0.880353	-0.294369	1.70982	0.785273	0.848125	1.25122	0.844936	0.773241	0.134257	0.617791	0.438098	0.20197
GSM972432	GSE39582	C	A	High	-1.04613	-1.87876	-1.17897	0.373527	0.0165901	0.147482	-0.368936	0.431688	-0.692269	0.356582	-0.554356	-0.550885	-0.689406	0.930843	-0.0462158	-0.32021	-0.064401	-0.469184	-0.618471	0.56346	0.0761966	-0.41758	-0.683898	-0.419729	0.25522	-0.719962	-0.0876646	-0.277544
GSM972433	GSE39582	A	B	High	0.885327	0.82131	0.501088	1.56585	1.16638	2.71147	1.14016	1.72817	1.0589	0.536571	1.56808	0.988551	2.13571	-1.58203	1.50114	0.754374	0.559608	-1.38564	2.43544	2.16	2.30256	3.21238	1.13018	0.692565	1.29875	2.18698	1.33879	2.25579
GSM972434	GSE39582	B	C	Low	0.759819	-0.136268	-0.390563	-0.94506	-0.617383	-0.41391	-0.850981	-0.13696	0.547567	0.924965	-0.819026	-0.831161	-0.517719	0.605799	-0.029324	-0.871164	-0.0441746	-1.79725	0.49592	-0.835353	-1.10793	-0.0496996	-0.453906	0.0406501	-1.29624	-1.1451	0.669079	-1.40942
GSM972435	GSE39582	B	A	High	0.0635038	-1.12845	-1.5569	-0.316553	-0.794391	-0.154258	-0.642403	-0.642668	-0.611984	-0.431941	-0.58666	-0.523375	-1.05814	0.497907	0.174588	-0.682805	-0.185907	-0.797691	0.642742	-0.341673	-0.544108	-0.0672796	-0.924352	0.109913	-0.286372	-0.58765	-0.44189	0.615445
GSM972436	GSE39582	B	A	High	-1.52667	-1.27989	-1.37312	-0.507999	0.432785	-0.311538	-0.900772	0.673786	-0.455541	1.84558	0.593524	-0.362619	-0.205744	1.31266	-0.809268	0.440862	0.441918	0.288685	-1.20913	0.0717873	0.146132	-1.05433	0.0418818	-0.585072	-0.739519	-1.11714	-0.0408374	0.325423
GSM972437	GSE39582	A	A	High	0.73397	0.0886798	0.219003	0.999644	0.930134	0.802872	0.729698	1.44033	0.714843	0.217272	0.981321	1.0175	1.16403	-1.10365	-0.310983	0.617977	0.489759	-0.384111	0.105173	0.572615	1.10315	0.82311	1.23338	-0.870883	0.898731	0.541524	-0.623154	1.47944
GSM972438	GSE39582	A	B	High	-0.880735	0.499443	0.0950344	2.40319	1.84705	2.23115	1.03733	0.486436	0.638337	0.436478	1.86424	0.804271	2.11348	-0.347855	1.90114	1.48516	-0.442631	-1.06293	1.97512	2.83933	2.24032	1.27824	1.5282	-0.841448	1.82125	1.51481	1.82183	1.3934
GSM972439	GSE39582	A	A	High	-0.218143	-0.81258	-1.25393	-0.587241	0.374165	1.20133	-0.867649	-0.710388	-0.906201	0.364655	-0.728841	-0.501248	-0.420748	-0.431149	0.113036	-1.17475	-1.16747	-3.29521	0.0330549	-0.496052	-0.391378	-0.447211	-0.558087	-1.68281	-1.0774	-0.830055	-0.850592	0.27736
GSM972440	GSE39582	A	A	High	0.639473	1.45845	1.04679	0.640659	2.3057	1.35935	1.14835	1.70489	1.48315	0.740145	1.53901	1.5769	1.50502	-0.123964	1.10241	1.99752	-0.258435	-0.599339	0.978806	0.492098	1.6891	1.47083	1.21068	-1.14284	0.511472	1.45743	0.714285	0.667848
GSM972441	GSE39582	C	B	High	1.34376	0.145913	1.12847	1.34896	1.08753	0.471102	0.815238	2.48754	1.74753	0.489022	0.770325	0.793333	1.2294	-0.323828	0.185534	0.528453	1.23285	0.11848	2.0937	1.44342	1.54793	1.64872	1.37964	0.59358	0.454567	1.59857	0.621169	2.39008
GSM972442	GSE39582	A	C	High	3.06072	2.07882	2.38239	0.602528	0.164161	0.492318	0.772512	0.910449	4.09561	1.1289	0.912833	0.872696	1.17599	-0.245281	0.348862	0.541531	0.434677	-0.19548	1.11014	-0.0640386	0.317941	-0.0887559	0.510637	1.86358	-0.145165	0.452591	-0.359453	1.51593
GSM972443	GSE39582	B	C	Low	-0.403692	-0.0140806	0.295174	-0.371469	-0.583786	-0.241317	0.784232	-0.399152	-0.360312	-0.308049	-0.533638	0.140896	-0.218467	1.73409	-0.232605	1.25363	-0.938724	-0.112498	-0.153661	-1.20243	-1.21319	-0.850388	-0.410479	0.0657731	-0.420427	0.558564	0.174588	-1.32843
GSM972444	GSE39582	B	C	High	1.09253	1.29811	1.13389	1.82774	1.45538	1.88885	1.13264	1.16841	1.8508	-0.681344	1.2476	0.70933	1.67176	-0.903128	1.7058	1.0924	0.919401	1.86273	1.51253	2.00887	0.803248	1.60403	1.3118	-0.0722245	1.22911	1.75371	1.17131	1.15685
GSM972445	GSE39582	B	C	Low	-0.308673	1.25381	1.64644	-0.482073	0.260121	-0.731822	0.972075	-0.652483	0.678775	0.0786586	0.194725	0.498748	0.772215	-0.329776	0.718085	0.0521581	-1.12398	-0.137477	-1.10994	1.15671	-0.0330908	0.156365	0.530506	0.240452	0.41465	-0.0731306	-0.463465	-1.03887
GSM972447	GSE39582	B	C	High	0.728189	0.813974	0.936645	0.282443	0.918325	0.449319	0.555297	1.94691	0.373795	0.0583072	0.248317	0.708957	0.570352	-0.523508	1.24193	1.08862	0.237616	0.938077	0.653103	0.989928	0.705977	1.11626	0.668391	-0.0314607	0.164468	0.414335	0.713366	-0.136569
GSM972449	GSE39582	A	C	High	-0.0802805	0.0795454	-0.112321	0.624184	0.672538	-0.340375	-0.0604173	0.620018	-0.264453	-0.309131	0.736957	-0.0779398	-0.118232	0.34052	-0.581681	0.478426	0.148045	0.858222	0.427378	0.184621	0.257044	0.0369293	0.348034	-0.283643	0.158063	0.353925	0.468743	1.12172
GSM972450	GSE39582	B	A	High	-0.42725	0.504683	-0.15602	-0.166057	-0.652809	-0.947318	-0.126778	0.127865	-0.283871	0.109054	-0.459669	-0.99639	-0.676191	-0.753432	-1.14543	1.04582	1.17268	-1.025	0.102512	-0.679618	-1.22211	0.101577	-0.583812	1.26202	-0.795097	0.176004	-0.1225	0.0185945
GSM972451	GSE39582	C	A	Low	-1.31732	-0.415402	-0.687912	-0.833594	-0.890477	1.12417	-1.58353	-0.850209	-1.41482	-0.0693	-1.02165	-1.30399	-1.01038	-1.87724	-0.192894	-1.73508	-0.234484	-2.02086	0.276349	-0.724609	-0.0627882	-1.72539	-0.517687	-0.518405	-1.11409	-2.08771	-0.885671	-0.999645
GSM972452	GSE39582	B	C	Low	1.6402	2.63539	3.04541	1.47029	2.0084	0.355184	2.89761	0.339683	1.9861	0.758585	1.8961	2.50191	2.91677	0.345485	2.2134	1.64395	0.208946	1.41297	0.742229	0.809793	1.88795	1.34658	2.31826	-0.725998	2.14305	2.47126	1.2516	0.368015
GSM972453	GSE39582	A	C	High	-1.0325	-0.325347	-0.585847	-0.568605	-0.792795	0.0687895	0.28956	0.116384	-0.387953	-0.882914	-0.86747	-0.598466	-0.667805	1.45613	0.954255	0.203742	-0.00616746	-0.758027	-0.195681	-0.0775641	-0.0115706	-1.28045	-0.138357	0.846715	-1.39188	-0.387312	0.247266	-0.0203931
GSM972454	GSE39582	C	C	High	1.21523	0.882935	0.97479	-0.155519	0.0955496	0.589282	0.138407	0.5254	0.987702	0.515878	0.105516	0.220951	0.273978	0.127648	-0.391942	-0.0480537	-0.583048	0.0635506	1.47217	-0.135958	-0.0288039	0.489214	0.276097	0.875395	-0.120358	-0.393355	-0.0102699	1.72748
GSM972455	GSE39582	C	C	High	-0.183557	1.09552	1.08988	0.98708	2.14351	0.290642	1.34212	2.09266	0.941401	1.04813	2.51124	2.15908	1.85334	0.188293	1.54953	3.00306	0.795495	1.62204	0.576602	2.23944	3.31387	2.62766	1.90984	0.615831	2.21635	2.13491	3.87639	1.73691
GSM972456	GSE39582	C	A	High	-0.4094	-0.734586	-0.650258	-0.473744	0.472631	-0.858709	-0.791045	-0.0950361	-0.542954	-0.056662	-0.241371	-0.395097	-0.838148	0.11353	-0.971852	-0.668484	-0.178773	0.37248	-0.652889	1.13066	-0.656902	-1.57925	-0.309578	-0.392136	-0.0991882	-0.601397	-1.21462	0.839969
GSM972457	GSE39582	A	B	High	0.233739	-0.220705	-0.110427	0.368806	-0.74577	-0.768229	0.179451	0.35218	-0.523191	-1.22781	-1.19007	-0.0550361	-0.136583	-0.0640675	0.537363	-0.099851	-1.19947	-0.133731	1.37394	-0.921643	-0.713006	-0.0504289	-0.539415	0.848865	-1.08683	-1.59813	-0.864138	-0.987494
GSM972458	GSE39582	B	C	Low	0.456991	2.78632	2.3933	1.97536	1.1865	0.776077	2.47591	-0.08849	1.39648	-0.1433	1.27924	2.25765	2.16091	0.696065	1.38317	1.64403	0.453619	-0.211907	1.16316	1.77744	0.814849	1.07693	1.6831	-0.356799	1.80192	1.87478	0.780985	-0.254841
GSM972459	GSE39582	A	A	High	-0.399699	-0.100814	-1.15451	-0.184609	-0.759897	-0.150215	-0.684059	0.24524	-0.160206	0.670544	-0.548751	-0.28701	-0.419062	0.318701	0.966393	-1.28156	0.754282	0.5237	0.0248914	0.607214	0.342604	0.275089	-0.348807	-2.17031	-0.780126	-0.295222	0.853239	-0.223039
GSM972460	GSE39582	A	A	High	-0.717881	0.360614	-0.478512	-0.500247	-0.128646	-0.476967	-0.0518747	0.17837	-0.227343	1.71443	-0.454637	-0.207188	-0.000110152	-0.454148	0.367836	-0.928348	1.4665	0.895029	-0.587618	-0.484132	0.213925	-0.733792	-0.859631	-0.601198	0.245711	-0.292623	-0.462023	-0.429724
GSM972461	GSE39582	B	C	High	-0.752805	0.393693	0.044942	-0.358792	-0.101743	-0.374608	-0.209762	-0.477611	-0.608939	-0.516736	-0.771313	-0.83621	-0.763681	0.466715	-0.104093	-1.19625	0.497994	-0.101999	-0.320391	-0.414816	-0.868639	-1.21589	-0.783223	-0.815674	-0.321684	-0.877727	-1.16155	-0.657875
GSM972462	GSE39582	B	A	Low	-0.813737	0.55686	0.493354	-0.473426	-0.853271	-1.4309	-0.625878	-0.0681965	-0.907808	1.58758	-0.323299	-0.801398	-0.372564	-1.18951	-0.15289	-0.363451	0.951817	0.102033	-0.661706	-1.84306	-0.683731	-0.486329	-0.480989	-0.884661	-0.726019	-0.563684	-0.611905	0.143287
GSM972463	GSE39582	C	B	High	0.747544	-1.242	-0.464662	-0.575312	-0.847539	-0.141156	0.196733	-0.584464	-0.16541	-1.78884	-0.618672	-0.189308	-0.671541	1.11241	0.0306489	-0.604532	0.46882	-0.459233	1.57556	-0.488827	-0.143345	-0.421007	-0.583296	0.957653	-1.05208	-1.20596	-1.2996	-0.0838843
GSM972464	GSE39582	C	B	High	2.06577	0.33594	0.455207	0.309915	-0.131834	1.61382	0.537542	0.455538	2.08466	0.778188	0.928767	0.742595	0.518257	-0.623263	-0.740994	0.198356	-0.455174	-0.68449	2.07268	-0.305705	-0.409162	1.69446	0.483229	0.760922	0.762945	0.699029	0.0664176	0.867599
GSM972465	GSE39582	B	C	Low	-1.31842	-0.192908	-1.34127	0.265894	0.449333	-0.00398394	-1.1586	-0.974878	-0.965629	0.343824	0.00390469	-0.587068	-1.05328	-0.902066	1.26336	-0.0639108	-3.04774	-0.972274	-1.92058	-0.556366	-0.557733	-0.00202425	-0.318212	-0.478376	-1.26108	-0.496631	-0.809611	-1.74269
GSM972466	GSE39582	B	C	Low	-0.962196	1.10948	0.290526	-1.16278	0.220928	-1.28953	-0.905959	-0.723974	-0.486767	-0.279256	0.0428099	-0.733862	-0.857749	-0.612405	-0.279723	-0.288308	1.1588	-1.0147	-0.58777	-0.239265	-0.744793	0.224029	-0.264603	0.152686	-1.38995	-0.152765	0.53337	-0.146898
GSM972467	GSE39582	C	B	High	0.842512	-0.339379	-0.372253	1.51399	0.762945	3.44771	1.37748	-0.11285	0.695929	0.0817335	0.560108	1.29895	1.2689	-2.13275	1.08896	0.087463	-0.454058	0.351077	0.843829	0.322936	0.877623	1.48566	0.215506	-1.54919	1.85999	1.32661	-0.787303	2.01423
GSM972468	GSE39582	C	C	High	-0.773241	-0.103669	-0.562718	-0.945112	-0.681645	-0.0862986	-0.11818	-0.283773	-0.307279	0.457176	0.113584	-0.155815	-0.215732	0.157802	-1.32979	-0.0459322	2.4046	-0.121813	0.750871	1.55155	-0.54622	0.281315	-0.132188	-0.055488	0.0622551	-0.18049	1.22518	0.822962
GSM972469	GSE39582	C	C	High	0.121864	0.132457	-0.642616	0.193608	-0.174122	0.251568	0.263245	-0.22366	-0.460933	-0.909917	-0.101332	-0.484089	0.0735986	-0.492623	-0.217651	0.0140097	1.33696	-1.12413	0.628237	-0.346336	-0.259761	0.401685	-0.162862	-0.0848166	0.319186	-0.200798	-0.546142	-0.737122
GSM972470	GSE39582	B	C	Low	1.98741	2.88508	3.05085	2.28213	2.76065	2.19511	2.51955	1.87717	2.64601	0.903192	3.04754	2.49567	3.87254	0.376204	1.74337	3.27233	1.0283	0.519065	2.91443	1.82963	3.07338	2.58154	3.02635	0.154606	3.05215	3.34261	2.98752	2.57083
GSM972472	GSE39582	A	A	Low	-1.10822	-0.101	-1.32176	1.14431	0.496807	0.842459	-1.08026	-0.169557	-0.718725	0.359513	-0.35131	-0.938429	-0.671934	0.29754	0.417258	-0.0236097	0.261368	0.58161	-0.144962	0.337999	1.06885	1.00627	0.254854	-1.32666	-1.45149	0.0415928	1.62406	0.366981
GSM972473	GSE39582	A	C	Low	0.504218	1.49938	0.601129	0.238798	0.705927	0.806283	0.222679	1.41893	0.595922	0.0751417	0.572914	0.483119	0.985999	1.69038	1.31454	1.336	-0.829471	-0.830926	-0.00993991	0.389489	0.65195	0.264382	0.685477	0.830402	-0.522405	-0.348484	1.84586	0.86293
GSM972474	GSE39582	C	C	High	0.255348	0.328225	0.13865	-0.00845591	0.0235721	0.876947	0.215846	0.676826	0.289167	-0.182772	0.0660411	0.250423	-0.0689247	0.336433	0.0493691	0.675919	-0.247222	0.394153	-0.275387	0.510873	0.0802927	0.544884	0.266915	-1.01777	0.713669	0.0846683	1.53028	0.317705
GSM972475	GSE39582	A	B	High	-0.160717	-1.16508	0.224848	0.302233	-0.563749	-0.0248946	-0.261139	-0.393499	-0.305522	-0.700688	-1.03665	-0.745536	-0.721665	0.187821	0.649952	-0.139266	-0.335174	0.352418	-0.269485	-0.849096	0.992807	-0.546236	-0.0914661	0.539059	-0.547198	-0.713829	0.462121	-0.640338
GSM972476	GSE39582	A	A	High	-0.547738	-0.677981	-0.551728	1.02721	1.98727	1.73918	0.837616	1.59089	0.0907159	0.875738	1.66853	1.04301	0.857436	-0.941044	-0.0478497	0.629328	-0.945285	1.2335	0.681162	1.28175	1.47894	1.44422	0.942627	-1.1478	1.68742	1.65728	-0.0188535	1.88064
GSM972477	GSE39582	A	C	High	-0.223929	0.236669	-0.119683	-0.897275	-0.721998	-0.75511	-0.247169	-0.660442	-0.707647	0.62015	-1.55115	-0.383309	-0.805907	-0.988032	-0.338943	-1.43722	-1.64734	0.410775	-1.10984	-0.33177	-1.10971	-0.297133	-1.38101	1.00613	-1.8672	-0.175027	0.111469	-1.17216
GSM972478	GSE39582	C	A	High	0.562779	-0.0970195	-0.288908	-0.481975	-0.171543	-0.729277	-0.21281	0.452356	0.350527	0.299984	-0.488872	-0.353934	-0.693001	0.7926	-0.948632	0.301063	0.0466885	0.443191	0.736929	0.062358	-1.06111	-0.298471	-0.496072	0.238391	-0.0719675	-0.670493	0.776641	-0.37737
GSM972479	GSE39582	C	B	High	-0.00988904	-0.348768	-0.765165	2.82792	2.99414	1.7352	1.26528	1.00056	1.05957	-0.268689	2.67938	2.58552	1.98379	-2.40539	1.18425	1.87108	-0.236373	1.79344	2.10346	3.45722	2.8915	2.49701	1.89992	-1.70665	2.82481	1.99307	1.51266	1.84316
GSM972480	GSE39582	A	B	High	-0.194366	-0.755008	-0.222795	-0.507821	-0.465969	-0.406302	-0.361446	-0.215259	-0.544694	0.02285	-1.0413	-0.4114	-0.561446	0.813814	0.561086	-0.288795	0.371859	-1.15244	-0.192444	-0.774601	-0.542859	-0.551192	-0.425907	1.29464	-1.09982	-1.20308	-0.306158	-0.776895
GSM972481	GSE39582	A	A	High	0.336311	-0.219257	-0.345336	0.727377	-0.285386	-0.583602	-0.0126128	0.122977	0.0319464	-0.366688	0.602927	0.46273	0.49033	-0.565791	-0.873437	0.0827574	-0.0625905	-0.176453	0.045052	-0.0509755	-0.307393	0.376602	-0.0414121	0.773763	0.40157	0.128223	-1.22595	0.203705
GSM972482	GSE39582	A	A	High	-1.09252	-1.20112	-1.63239	0.845306	0.510464	-0.249771	-0.1012	0.162757	-0.429602	-0.0849014	0.5426	-0.49566	-0.137356	0.468998	1.00813	-0.439475	-1.67931	-1.01561	-1.13527	0.804005	-0.0663741	-0.433533	0.0910938	-0.686412	-0.142837	0.214975	-0.654775	-0.298721
GSM972483	GSE39582	A	A	High	-1.16481	-1.7998	-1.57809	-0.444924	-0.27725	-0.884381	-0.828238	-1.27932	-0.826237	0.193795	-0.857746	-0.950561	-1.20868	-1.44623	-1.08019	-1.01247	-1.1455	-1.36093	-1.49044	-0.855974	-0.947812	-1.85408	-0.866082	-1.17348	-0.10703	0.0263152	-2.1878	-1.66729
GSM972484	GSE39582	C	C	High	-1.04232	0.0957326	-0.506672	-0.0199634	-0.268509	0.635507	-0.417034	0.0619207	-0.131548	-0.612033	0.758208	-0.158394	0.26296	-1.19978	-0.208576	-0.169199	1.30225	-0.496401	0.355383	1.08306	-0.177418	0.441933	0.187723	-0.713428	0.318365	-0.0845413	-1.2185	-0.119548
GSM972485	GSE39582	B	A	High	-0.189146	-0.173501	0.0638415	-0.249382	0.0697374	-0.150411	0.394713	-0.974704	-0.0937784	-1.29346	-0.47807	0.343847	-0.238643	-0.427163	-0.475466	-0.321052	0.862046	0.476061	0.551578	-1.6415	-0.508911	0.721151	-0.355832	-1.35051	0.761513	0.340375	-1.02653	0.212003
GSM972486	GSE39582	C	B	High	-0.909532	-0.587638	-1.06472	0.205758	-0.253677	0.228127	-0.179816	-0.1258	-0.923285	-0.41688	-0.420531	-0.666715	-0.185259	1.43896	0.0454492	-0.744867	-0.0476521	-0.177343	-1.68555	-0.439941	-0.144108	-0.12732	-0.639872	-0.0751626	0.269225	-0.443791	-0.603212	-0.230021
GSM972487	GSE39582	A	B	High	0.439724	-0.514342	-0.536203	-0.472426	0.299977	-0.24206	-0.118051	-0.283288	-0.112414	-0.731441	-0.504446	-0.134774	-0.3161	1.28353	0.082906	0.591404	0.314425	0.153433	-0.662792	-0.440097	0.221712	0.00540476	-0.247466	1.35676	-0.52906	-0.443627	0.613403	-0.166944
GSM972488	GSE39582	A	C	High	1.67323	0.453077	0.309816	1.25969	-0.511025	1.11798	0.382467	0.519449	1.10483	0.239073	-0.222761	0.0653901	-0.0386188	1.52808	1.49702	0.152135	-0.179041	-1.34291	0.464636	-0.405073	-0.0352333	-0.0950823	0.302942	0.463713	-1.08349	-0.654289	-0.198641	-0.35987
GSM972489	GSE39582	A	B	High	0.487296	-0.130859	0.28091	0.313933	-0.140569	0.998122	0.0622789	-0.0687838	-0.620059	0.097125	-0.426777	-0.352133	-0.0745396	0.863687	0.94245	-0.280936	-0.248284	0.226603	0.403374	-0.221132	-0.18378	0.387465	0.0919091	1.46918	-0.536228	-0.648771	-0.0484384	0.16499
GSM972490	GSE39582	B	C	Low	-0.958212	0.237763	-0.64403	-0.784432	-1.29549	-0.456974	-1.65972	-0.772059	-1.01156	1.31426	-0.474349	-1.11104	-0.8612	0.386878	-0.788026	-1.19408	1.40666	-0.962351	-0.465407	-0.247029	-0.956055	-0.448532	-0.725892	-0.121514	-1.06195	-1.20849	-0.774194	-0.580849
GSM972491	GSE39582	B	C	Low	-1.08527	-0.264048	-0.968142	-0.625993	-0.31873	-0.294149	-0.960667	0.557814	-0.438735	0.31465	-0.0834334	-1.04327	-1.10672	-1.50336	-1.20898	-0.503075	-0.629996	-1.32369	-0.730661	-0.881145	-0.233319	0.614781	-0.547565	-0.942809	0.0656802	0.3305	-0.66875	-1.33678
GSM972492	GSE39582	C	C	Low	-0.760348	0.365985	0.828804	-0.606503	-0.0607022	0.854608	-0.556042	-0.107535	-0.16965	0.921735	0.173256	-0.291382	-0.86559	0.71214	0.552829	-0.0120689	1.06262	-0.624815	-0.435769	-0.158391	-1.03265	-0.456475	-0.205243	-1.4768	0.0443246	0.332187	-0.18788	-0.54846
GSM972493	GSE39582	A	C	High	-0.172697	-0.446908	-0.136658	0.260736	-0.3662	1.05549	-0.155951	-0.739542	-0.147812	-1.22881	-0.273889	0.0427454	0.464472	-0.0331847	0.0375203	-0.725221	1.76656	-1.84759	1.08178	-0.652343	-1.05892	-0.345662	-0.933525	-0.512974	0.167177	-0.231377	-0.356517	-0.702087
GSM972494	GSE39582	B	C	High	0.619867	1.32023	1.47954	0.360926	0.0750834	0.132551	1.67335	0.115794	0.786113	0.174734	-0.517024	0.571912	0.567256	1.74793	0.681224	0.416062	1.27379	-0.189013	0.439922	0.696482	-0.288061	-1.00854	0.150647	-0.877806	0.419351	0.0590025	-0.898161	-0.374431
GSM972495	GSE39582	C	B	High	-1.12968	-1.1339	0.11999	-0.455272	-0.88372	-0.417535	-1.15082	0.0629897	-0.0136686	0.527124	-0.208177	-0.118117	-0.790578	-1.39373	-1.39106	-0.7718	-0.335318	0.549021	-0.635439	-1.05732	-0.584416	-1.60939	-1.01892	0.519757	-1.00448	-0.203388	-0.862945	0.178724
GSM972496	GSE39582	C	C	High	2.54579	1.21234	1.6235	-0.604497	-0.490786	-0.432465	1.05907	-0.00154504	1.87452	0.239293	-0.174855	-0.32998	0.272423	0.947863	-0.26725	1.30693	0.607287	-0.261109	1.72894	0.228924	-0.340381	-0.407776	0.447695	1.33227	-0.52178	-1.06595	-0.684874	0.0160205
GSM972497	GSE39582	B	A	High	-0.298277	-0.443283	-0.688557	-0.928158	-0.693268	-1.27347	-1.14327	-0.731242	-0.569423	1.63739	-0.786735	-0.830831	-1.5094	-3.21376	-0.292033	-0.872993	-0.542324	-0.721787	-0.563896	-1.50286	-0.670589	-1.08771	-0.909183	0.152632	-0.865305	-0.81331	-1.37118	-0.310144
GSM972498	GSE39582	B	C	Low	-1.64127	-0.549737	-0.954121	-0.900458	-1.23884	-0.165967	-2.14547	-0.600736	-0.771465	-0.22151	-1.37293	-0.450647	-1.11993	-0.7209	-0.091738	-0.575169	0.658528	-0.621179	-0.797868	-0.264375	-0.880792	-0.36272	-1.26608	1.2154	-1.28474	-1.17696	1.1417	-0.854073
GSM972499	GSE39582	A	C	Low	0.355108	2.15929	0.901685	-0.638071	0.477386	1.40768	0.955173	-0.590058	1.66577	-0.671038	-0.162293	-0.476469	0.498942	-1.02629	2.23193	0.820572	-1.04137	-1.73495	-0.865124	1.32695	-0.332389	0.808609	0.43992	-1.14721	-0.328586	1.43301	1.69913	-1.3031
GSM972501	GSE39582	B	C	High	1.37505	0.220822	1.11809	0.598383	-0.519464	-1.38977	0.193567	1.13887	0.766831	1.58846	0.360765	0.81758	0.035339	-0.149292	-0.68737	0.993511	0.921253	1.10624	0.0127439	0.0662852	0.687449	-0.138968	0.941371	1.42778	0.32354	0.324669	0.15499	1.22247
GSM972502	GSE39582	A	C	High	-1.01148	-1.79209	-1.16141	-0.7729	-0.632621	-1.57408	-0.749502	-0.560823	-0.977005	-1.28946	-1.66855	-1.07932	-1.84403	-1.14321	-0.69688	-0.84332	1.20835	1.35368	-1.03407	-0.561979	-1.08213	-1.73188	-1.43738	-0.0417674	-1.44345	-0.788658	-0.778281	-1.18123
GSM972503	GSE39582	C	B	High	3.13521	0.552481	0.950525	0.811456	0.787698	1.40797	0.946826	1.23114	2.76345	1.78565	0.765927	1.36277	1.04709	0.340076	0.465257	0.624026	0.819596	0.49972	2.15352	0.423758	1.01189	1.48428	0.900536	1.96124	1.01204	0.324988	0.881858	1.29237
GSM972504	GSE39582	B	C	High	0.195641	-0.385022	0.511879	0.273787	0.943629	-0.870876	-0.102127	0.381005	-0.025586	-1.59027	0.290862	0.321115	0.0869456	-0.158673	-1.63997	0.297097	0.46562	2.25515	0.581717	-0.52417	0.262209	0.539749	0.350203	0.576922	0.254686	1.4324	-0.280984	1.25457
GSM972505	GSE39582	C	C	High	0.733965	-0.110816	0.621464	-0.148404	-0.426463	-1.05194	0.098625	-0.736617	-0.326072	-0.940421	-1.15332	0.416136	0.354762	0.140819	-1.27364	0.600773	-0.52058	1.47765	-0.00438963	-0.315006	0.424249	0.530893	-0.0429147	0.488218	0.0553927	0.0198473	0.522044	-1.15908
GSM972506	GSE39582	C	B	High	1.16662	-1.06422	0.827068	-0.464747	1.00902	-0.388209	0.452613	0.625654	0.283601	-1.36786	0.200459	0.580629	0.57584	0.797186	-1.10982	0.59356	0.703793	1.81285	0.00499169	0.0443411	0.790199	0.273478	1.00421	1.23526	0.961954	0.320491	1.35328	0.981871
GSM972507	GSE39582	B	C	High	1.2035	0.403228	0.99537	0.220473	0.76265	0.229579	0.790323	0.425772	1.17534	-0.465388	0.0169864	0.282239	-0.133631	0.609496	1.01329	0.178723	-0.90304	0.408937	-0.623574	-0.372991	-0.187872	0.0676828	0.45194	0.685809	-0.16795	0.079443	0.69159	-0.689743
GSM972508	GSE39582	A	A	High	0.242368	1.1249	1.1795	-0.358777	-0.244215	0.129581	0.430048	0.108026	0.53733	0.781317	0.170931	0.233396	0.199874	0.343227	-0.225342	0.541714	0.00639926	-0.0120505	0.905218	0.155901	-0.40625	0.386654	0.190993	0.867388	-0.173957	-0.512767	0.376629	0.808319
GSM972509	GSE39582	C	B	High	-0.511041	0.109121	-0.358393	-0.578476	-0.795651	-0.447148	-0.629654	-0.422669	-0.533889	-0.378585	-0.429825	-0.471207	-0.192129	0.0332034	-0.511703	-0.993285	0.408975	-0.698008	-0.6091	-0.609167	-0.807283	-1.68397	-1.10236	-0.660045	-0.482603	-1.12685	-0.950451	-1.18067
GSM972510	GSE39582	C	B	High	0.318748	-1.01831	-0.675061	-1.25551	-0.331422	-0.731654	0.0527148	-1.03941	-0.00996874	0.257458	-0.903604	-1.17085	-0.816919	-0.217803	0.366537	-1.53227	-1.05954	-1.7506	-0.759671	-1.08754	-0.694725	-1.13194	-0.787357	-0.453511	-1.45179	-1.22996	-0.927365	-0.58679
GSM972511	GSE39582	B	C	Low	-0.969138	0.269036	-0.952958	-0.711893	-0.420632	0.480407	-0.64256	1.05999	-0.427877	0.483405	0.164424	-0.112094	-0.823754	0.021508	-0.284234	-0.832779	1.12005	-1.84575	-0.973378	0.402871	-0.373351	-0.13246	-0.38978	-1.83665	-0.561266	-0.37166	-0.340813	-1.37265
GSM972512	GSE39582	A	A	High	0.453492	0.583284	-0.230201	0.650113	-0.0492143	-0.27388	0.0399081	-0.821298	0.28087	0.167327	-0.693963	0.0938423	-0.229233	1.17689	1.30157	0.265038	-1.1926	0.588755	1.13327	-1.13777	0.21438	-0.169932	-0.313736	-1.28378	-0.544572	-0.393882	-1.37538	0.762393
GSM972513	GSE39582	C	A	High	-1.49413	-0.770746	-1.22435	-0.863572	-0.972735	0.285332	-1.43135	-0.684676	-1.17682	0.474872	-0.676959	-1.38162	-0.934219	0.113413	-0.131689	-1.31589	-0.479623	-0.40885	-0.310144	0.665604	-0.987496	-0.403402	-1.45146	0.117974	-0.800503	-1.3435	-0.487777	-0.504537
GSM972514	GSE39582	A	A	High	-0.893209	0.814865	-0.239113	-0.190922	-0.251264	0.584269	-0.569825	-0.0916297	-0.252782	1.4854	0.421378	-0.100737	-0.838004	-0.0936371	-0.773681	-0.536341	-0.367582	-2.10817	0.165697	-1.28616	-0.707054	-0.192299	-0.31172	-0.28793	-0.435726	-0.862768	-0.563156	-0.424724
GSM972515	GSE39582	C	A	Low	-0.80858	0.394148	-0.99346	-0.915637	-1.41774	0.133108	-1.22735	-0.729694	-0.69444	0.758575	-0.462981	-1.57774	-0.762073	-0.592031	0.594325	-0.760169	1.05594	-0.943322	-0.230176	-0.105661	-1.10294	-0.223682	-1.0617	-1.13563	-0.634818	-0.959448	0.256971	-0.906847
GSM972516	GSE39582	B	B	High	-1.21559	-0.567808	-0.601875	-1.08714	-1.53264	-0.355486	-1.17904	-1.42294	-1.07736	0.740701	-1.44522	-1.32193	-1.12624	-1.16634	-0.165825	-1.87819	-0.389243	-0.581322	-0.662801	-1.45377	-1.08605	-2.30559	-1.37724	-0.783888	-1.1375	-1.48903	-0.936858	-1.29041
GSM972517	GSE39582	A	A	High	-0.163407	0.429997	-0.362548	0.296017	-0.16335	0.858032	-0.414562	0.532976	0.0663306	0.839582	0.499695	0.28766	0.0107742	-0.660751	0.147142	-0.503914	0.486045	-1.56303	0.374075	0.463861	-0.144256	0.255827	-0.349458	0.390698	-0.240268	-0.296685	-0.341739	0.145216
GSM972518	GSE39582	C	B	High	0.98849	-0.624903	-0.131583	0.706393	0.856569	-0.798017	0.22844	0.462268	0.657428	-1.51521	0.858792	0.569802	0.32351	2.2302	-0.88186	0.63108	0.723043	0.924039	-0.396101	1.06202	0.0573215	0.268408	0.824423	0.934996	0.469833	0.316503	0.766472	0.765285
GSM972519	GSE39582	C	B	High	-0.468506	-0.414641	-0.340492	0.516106	0.770871	-0.378285	-0.176734	-0.245471	-0.628046	-1.22364	-0.0922933	-0.128224	0.517476	0.919237	-0.805643	0.404993	0.691446	-1.13464	-0.996026	0.615797	0.247335	0.470739	0.158253	0.874594	0.739844	0.808707	0.190238	-1.14576
GSM972520	GSE39582	A	A	Low	0.630671	1.46873	0.490337	-0.446417	0.319661	0.934384	0.59987	1.97035	0.754056	-0.214861	0.572102	-0.0818942	0.291718	-0.478873	1.3789	0.254633	1.26859	-0.165765	1.97592	0.736577	0.433814	1.24739	0.740887	-0.421927	-0.23217	0.597521	1.83092	-0.000957701
GSM972521	GSE39582	A	A	High	-0.100451	1.03717	0.989787	0.319044	0.69482	0.724266	0.774279	1.4083	0.589215	0.788753	0.860358	0.743565	0.851675	-1.36031	0.610845	-0.566339	0.238032	-1.04583	0.103033	-0.00655321	0.575183	1.39165	0.674142	-0.71006	0.750471	0.343802	-1.11278	-0.641292
GSM972522	GSE39582	C	B	High	2.03415	0.58126	1.54305	1.77099	1.03768	-0.367893	1.90366	0.785673	2.72135	-0.244474	0.806377	2.17116	1.57726	0.874217	0.791649	2.24185	0.354344	0.268756	1.2419	1.11168	1.81893	0.887777	1.76103	1.00768	1.71835	1.01386	1.58133	0.537591

## Sheet: Table S8
Table S7: Gene Ontology functional annotation for 249 DEGs among three DNA methylation modification patterns
Ontology	ID	Description	Count	P-value	Adjusted P-value	q-value	gene ID
BP	GO:0006260	DNA replication	33	8.12779e-24	1.93604e-20	1.63069e-20	ORC1/MCM5/FEN1/CDC45/CHAF1A/GINS3/MCM3/ALYREF/RAD51/TICRR/RFWD3/MCM6/MCM4/MCM10/CHEK2/CDK2/RFC4/RRM2/TIPIN/CLSPN/CDC6/TIMELESS/POLE3/PRIM2/PCNA/PRIM1/DTL/EXO1/EME1/CCNA2/SET/E2F8/ORC6
BP	GO:0007059	chromosome segregation	35	2.32029e-23	2.76347e-20	2.32762e-20	CDCA5/FEN1/TACC3/KIF18B/CDCA8/TRIP13/NCAPH/CCNB1/ZWINT/SPAG5/SPC25/NCAPD3/CENPN/OIP5/KIF4A/PRC1/SKA1/BUB1B/CEP85/BUB3/CDC23/HJURP/MIS18A/CDC6/AKAP8/INCENP/CENPH/KNSTRN/MKI67/EME1/RACGAP1/MAD2L1/RAN/FANCD2/NUP62
BP	GO:0000075	cell cycle checkpoint	28	7.37217e-22	5.8535e-19	4.9303e-19	ORC1/CDC45/TRIP13/TICRR/CCNB1/ZWINT/RFWD3/CHEK2/CDK2/WDR76/BUB1B/TIPIN/GTSE1/TFDP1/DOT1L/CLSPN/BUB3/DCLRE1B/CDC6/TIMELESS/CASP2/PCNA/DTL/EME1/MAD2L1/E2F8/FANCD2/CNOT10
BP	GO:0006261	DNA-dependent DNA replication	25	1.65358e-21	9.84705e-19	8.29399e-19	ORC1/MCM5/FEN1/CDC45/GINS3/MCM3/ALYREF/RAD51/TICRR/RFWD3/MCM6/MCM4/MCM10/CHEK2/RFC4/TIPIN/CDC6/TIMELESS/POLE3/PRIM2/PCNA/PRIM1/EME1/E2F8/ORC6
BP	GO:0048285	organelle fission	38	6.38851e-21	3.04349e-18	2.56348e-18	CDCA5/RAD54L/TACC3/KIF18B/CDCA8/TRIP13/RAD51/NCAPH/CCNB1/MND1/ZWINT/SPAG5/NCAPD3/FANCA/PSMC3IP/KIF4A/CHEK2/PRMT5/MTFR2/PRC1/BUB1B/CEP85/BUB3/CDC23/CDC6/AKAP8/INCENP/DNM1L/KNSTRN/MKI67/EME1/RACGAP1/MAD2L1/RAN/CKS2/FANCD2/BCCIP/NUP62
BP	GO:0000280	nuclear division	36	1.25213e-20	4.97096e-18	4.18695e-18	CDCA5/RAD54L/TACC3/KIF18B/CDCA8/TRIP13/RAD51/NCAPH/CCNB1/MND1/ZWINT/SPAG5/NCAPD3/FANCA/PSMC3IP/KIF4A/CHEK2/PRMT5/PRC1/BUB1B/CEP85/BUB3/CDC23/CDC6/AKAP8/INCENP/KNSTRN/MKI67/EME1/RACGAP1/MAD2L1/RAN/CKS2/FANCD2/BCCIP/NUP62
BP	GO:0007093	mitotic cell cycle checkpoint	23	6.80516e-19	2.3157e-16	1.95047e-16	ORC1/TRIP13/TICRR/CCNB1/ZWINT/RFWD3/CHEK2/CDK2/BUB1B/TIPIN/GTSE1/TFDP1/CLSPN/BUB3/DCLRE1B/CDC6/CASP2/PCNA/EME1/MAD2L1/E2F8/FANCD2/CNOT10
BP	GO:0000070	mitotic sister chromatid segregation	23	1.39195e-18	4.14453e-16	3.49086e-16	CDCA5/TACC3/KIF18B/CDCA8/TRIP13/NCAPH/CCNB1/ZWINT/SPAG5/NCAPD3/KIF4A/PRC1/BUB1B/BUB3/CDC23/CDC6/AKAP8/INCENP/KNSTRN/RACGAP1/MAD2L1/RAN/NUP62
BP	GO:0031570	DNA integrity checkpoint	22	7.11577e-18	1.87983e-15	1.58335e-15	ORC1/CDC45/TICRR/CCNB1/RFWD3/CHEK2/CDK2/WDR76/TIPIN/GTSE1/TFDP1/DOT1L/CLSPN/CDC6/TIMELESS/CASP2/PCNA/DTL/EME1/E2F8/FANCD2/CNOT10
BP	GO:0000819	sister chromatid segregation	24	8.69552e-18	1.87983e-15	1.58335e-15	CDCA5/FEN1/TACC3/KIF18B/CDCA8/TRIP13/NCAPH/CCNB1/ZWINT/SPAG5/NCAPD3/KIF4A/PRC1/BUB1B/BUB3/CDC23/CDC6/AKAP8/INCENP/KNSTRN/RACGAP1/MAD2L1/RAN/NUP62
BP	GO:0006270	DNA replication initiation	14	8.87306e-18	1.87983e-15	1.58335e-15	ORC1/MCM5/CDC45/GINS3/MCM3/TICRR/MCM6/MCM4/MCM10/CDC6/POLE3/PRIM2/PRIM1/ORC6
BP	GO:0140014	mitotic nuclear division	28	9.4702e-18	1.87983e-15	1.58335e-15	CDCA5/TACC3/KIF18B/CDCA8/TRIP13/NCAPH/CCNB1/ZWINT/SPAG5/NCAPD3/KIF4A/CHEK2/PRMT5/PRC1/BUB1B/CEP85/BUB3/CDC23/CDC6/AKAP8/INCENP/KNSTRN/MKI67/RACGAP1/MAD2L1/RAN/BCCIP/NUP62
BP	GO:0044843	cell cycle G1/S phase transition	28	1.13142e-17	2.07312e-15	1.74615e-15	ORC1/MCM5/CDC45/MCM3/CCNB1/RFWD3/MCM6/MCM4/DHFR/MCM10/CDC25A/CHEK2/CDK2/RRM2/GTSE1/TFDP1/CDC6/CASP2/POLE3/PRIM2/PCNA/PRIM1/CCNA2/RPS6KB1/E2F8/ORC6/CNOT10/PSME3
BP	GO:0000082	G1/S transition of mitotic cell cycle	27	1.46112e-17	2.48599e-15	2.09391e-15	ORC1/MCM5/CDC45/MCM3/CCNB1/RFWD3/MCM6/MCM4/DHFR/MCM10/CDC25A/CHEK2/CDK2/RRM2/GTSE1/TFDP1/CDC6/CASP2/POLE3/PRIM2/PCNA/PRIM1/RPS6KB1/E2F8/ORC6/CNOT10/PSME3
BP	GO:0044786	cell cycle DNA replication	16	1.74254e-17	2.76715e-15	2.33072e-15	MCM5/FEN1/CDC45/GINS3/MCM3/RAD51/MCM6/MCM4/CHEK2/RFC4/TIPIN/POLE3/PRIM2/PCNA/PRIM1/E2F8
BP	GO:0098813	nuclear chromosome segregation	26	1.27503e-16	1.8982e-14	1.59882e-14	CDCA5/FEN1/TACC3/KIF18B/CDCA8/TRIP13/NCAPH/CCNB1/ZWINT/SPAG5/NCAPD3/KIF4A/PRC1/BUB1B/BUB3/CDC23/CDC6/AKAP8/INCENP/KNSTRN/EME1/RACGAP1/MAD2L1/RAN/FANCD2/NUP62
BP	GO:0033260	nuclear DNA replication	15	1.37537e-16	1.92714e-14	1.62319e-14	MCM5/FEN1/CDC45/GINS3/MCM3/RAD51/MCM6/MCM4/CHEK2/RFC4/TIPIN/POLE3/PRIM2/PCNA/PRIM1
BP	GO:1901990	regulation of mitotic cell cycle phase transition	30	4.55742e-15	6.03098e-13	5.07979e-13	CDCA5/ORC1/MIIP/TRIP13/HAUS8/TICRR/CCNB1/ZWINT/RFWD3/PSMD9/CDC25A/CHEK2/CDK2/BUB1B/GTSE1/TFDP1/CLSPN/BUB3/CDC23/PBX1/CDC6/CASP2/TMOD3/ODF2/PCNA/DTL/MAD2L1/E2F8/CNOT10/PSME3
BP	GO:0044774	mitotic DNA integrity checkpoint	17	4.92887e-15	6.17925e-13	5.20467e-13	ORC1/TICRR/CCNB1/RFWD3/CHEK2/CDK2/TIPIN/GTSE1/TFDP1/CLSPN/CDC6/CASP2/PCNA/EME1/E2F8/FANCD2/CNOT10
BP	GO:0045930	negative regulation of mitotic cell cycle	26	6.43928e-15	7.66918e-13	6.45962e-13	ORC1/MIIP/TRIP13/TICRR/CCNB1/ZWINT/RFWD3/PSMD9/CHEK2/CDK2/BUB1B/TIPIN/GTSE1/TFDP1/CLSPN/BUB3/DCLRE1B/CDC6/CASP2/PCNA/EME1/MAD2L1/E2F8/FANCD2/CNOT10/PSME3
BP	GO:0071103	DNA conformation change	27	7.17594e-15	8.13957e-13	6.85581e-13	CDCA5/CENPM/MCM5/RAD54L/CHAF1A/DNMT1/MCM3/RAD51/NCAPH/CCNB1/MCM6/NCAPD3/CENPN/MCM4/OIP5/RFC4/CENPA/HJURP/MIS18A/LIN54/AKAP8/INCENP/CENPH/ERCC6L/POLE3/ANP32B/SET
BP	GO:1901987	regulation of cell cycle phase transition	30	4.33555e-14	4.69422e-12	3.95386e-12	CDCA5/ORC1/MIIP/TRIP13/HAUS8/TICRR/CCNB1/ZWINT/RFWD3/PSMD9/CDC25A/CHEK2/CDK2/BUB1B/GTSE1/TFDP1/CLSPN/BUB3/CDC23/PBX1/CDC6/CASP2/TMOD3/ODF2/PCNA/DTL/MAD2L1/E2F8/CNOT10/PSME3
BP	GO:1901988	negative regulation of cell cycle phase transition	23	7.53682e-14	7.80553e-12	6.57446e-12	ORC1/MIIP/TRIP13/TICRR/CCNB1/ZWINT/RFWD3/PSMD9/CHEK2/CDK2/BUB1B/GTSE1/TFDP1/CLSPN/BUB3/CDC6/CASP2/PCNA/DTL/MAD2L1/E2F8/CNOT10/PSME3
BP	GO:0010948	negative regulation of cell cycle process	26	9.04768e-14	8.97983e-12	7.56355e-12	ORC1/MIIP/TRIP13/RAD51/TICRR/CCNB1/ZWINT/RFWD3/PSMD9/CHEK2/CDK2/BUB1B/RRM2/GTSE1/TFDP1/CLSPN/BUB3/CDC6/CASP2/PCNA/DTL/MAD2L1/E2F8/CNOT10/PSME3/RBM14
BP	GO:0000077	DNA damage checkpoint	18	1.0993e-13	1.04741e-11	8.82215e-12	TICRR/CCNB1/RFWD3/CHEK2/CDK2/WDR76/TIPIN/GTSE1/TFDP1/DOT1L/CLSPN/CASP2/PCNA/DTL/EME1/E2F8/FANCD2/CNOT10
BP	GO:1901991	negative regulation of mitotic cell cycle phase transition	22	1.61877e-13	1.48304e-11	1.24914e-11	ORC1/MIIP/TRIP13/TICRR/CCNB1/ZWINT/RFWD3/PSMD9/CHEK2/CDK2/BUB1B/GTSE1/TFDP1/CLSPN/BUB3/CDC6/CASP2/PCNA/MAD2L1/E2F8/CNOT10/PSME3
BP	GO:0044773	mitotic DNA damage checkpoint	15	7.77084e-13	6.85561e-11	5.77436e-11	TICRR/CCNB1/RFWD3/CHEK2/CDK2/TIPIN/GTSE1/TFDP1/CLSPN/CASP2/PCNA/EME1/E2F8/FANCD2/CNOT10
BP	GO:0007051	spindle organization	17	4.00582e-11	3.40781e-09	2.87033e-09	TACC3/AUNIP/HAUS8/CCNB1/SPAG5/SPC25/KIF4A/CHEK2/PRC1/INCENP/CENPH/KNSTRN/STIL/RACGAP1/RAN/BCCIP/NUP62
BP	GO:0006323	DNA packaging	19	4.99617e-11	4.10375e-09	3.45652e-09	CDCA5/CENPM/CHAF1A/DNMT1/NCAPH/CCNB1/NCAPD3/CENPN/OIP5/CENPA/HJURP/MIS18A/LIN54/AKAP8/INCENP/CENPH/POLE3/ANP32B/SET
BP	GO:0090068	positive regulation of cell cycle process	21	5.66946e-11	4.50155e-09	3.79158e-09	CDCA5/FEN1/CCNB1/SPAG5/CDC25A/CHEK2/CDK2/GTSE1/TFDP1/CDC23/PBX1/CDC6/CASP2/TMOD3/PCNA/DTL/RACGAP1/MAD2L1/E2F8/CNOT10/NUP62
BP	GO:0044839	cell cycle G2/M phase transition	20	7.50287e-11	5.76511e-09	4.85585e-09	ORC1/MIIP/HAUS8/TICRR/CCNB1/FOXM1/PSMD9/CDC25A/CHEK2/CDK2/GTSE1/CLSPN/PBX1/CDC6/AKAP8/ODF2/DTL/CCNA2/MELK/PSME3
BP	GO:0045787	positive regulation of cell cycle	23	2.16289e-10	1.61e-08	1.35607e-08	CDCA5/FEN1/CCNB1/SPAG5/CDC25A/CHEK2/CDK2/GTSE1/TFDP1/CDC23/PBX1/CDC6/CASP2/TMOD3/PCNA/DTL/RACGAP1/MAD2L1/RPS6KB1/CKS2/E2F8/CNOT10/NUP62
BP	GO:1902969	mitotic DNA replication	7	2.61992e-10	1.89111e-08	1.59285e-08	CDC45/GINS3/MCM3/RAD51/MCM6/MCM4/CHEK2
BP	GO:0006310	DNA recombination	20	3.11483e-10	2.18221e-08	1.83804e-08	MCM5/RAD54L/FEN1/CDC45/AUNIP/MCM3/TRIP13/ALYREF/RAD51/UNG/MND1/RFWD3/MCM6/MCM4/PSMC3IP/TIMELESS/EXOSC3/EXO1/EME1/FANCD2
BP	GO:0006302	double-strand break repair	19	3.31077e-10	2.25322e-08	1.89784e-08	MGMT/CDCA5/MCM5/RAD54L/FEN1/CDC45/AUNIP/MCM3/TRIP13/RAD51/FOXM1/RFWD3/MCM6/MCM4/CHEK2/DCLRE1B/TIMELESS/EME1/FANCD2
BP	GO:0000076	DNA replication checkpoint	7	4.4103e-10	2.91815e-08	2.45791e-08	ORC1/CDC45/TICRR/TIPIN/CLSPN/CDC6/TIMELESS
BP	GO:1902850	microtubule cytoskeleton organization involved in mitosis	14	1.19405e-09	7.6871e-08	6.47471e-08	TACC3/CCNB1/SPC25/KIF4A/CHEK2/PRC1/CENPA/CENPH/STIL/RACGAP1/MAD2L1/RAN/BCCIP/NUP62
BP	GO:0000086	G2/M transition of mitotic cell cycle	18	1.27433e-09	7.98805e-08	6.72819e-08	ORC1/MIIP/HAUS8/TICRR/CCNB1/FOXM1/PSMD9/CDC25A/CHEK2/CDK2/CLSPN/PBX1/CDC6/ODF2/DTL/CCNA2/MELK/PSME3
BP	GO:0031571	mitotic G1 DNA damage checkpoint	10	2.20187e-09	1.34483e-07	1.13273e-07	CCNB1/RFWD3/CHEK2/CDK2/GTSE1/TFDP1/CASP2/PCNA/E2F8/CNOT10
BP	GO:0044783	G1 DNA damage checkpoint	10	2.59112e-09	1.50538e-07	1.26795e-07	CCNB1/RFWD3/CHEK2/CDK2/GTSE1/TFDP1/CASP2/PCNA/E2F8/CNOT10
BP	GO:0044819	mitotic G1/S transition checkpoint	10	2.59112e-09	1.50538e-07	1.26795e-07	CCNB1/RFWD3/CHEK2/CDK2/GTSE1/TFDP1/CASP2/PCNA/E2F8/CNOT10
BP	GO:0071824	protein-DNA complex subunit organization	18	4.9372e-09	2.8001e-07	2.35847e-07	CENPM/MCM5/CDC45/CHAF1A/MCM3/RAD51/MCM6/CENPN/MCM4/OIP5/CENPA/HJURP/MIS18A/LIN54/CENPH/POLE3/ANP32B/SET
BP	GO:0072401	signal transduction involved in DNA integrity checkpoint	10	1.13914e-08	6.16688e-07	5.19425e-07	CCNB1/CHEK2/CDK2/GTSE1/TFDP1/CASP2/PCNA/DTL/E2F8/CNOT10
BP	GO:0072422	signal transduction involved in DNA damage checkpoint	10	1.13914e-08	6.16688e-07	5.19425e-07	CCNB1/CHEK2/CDK2/GTSE1/TFDP1/CASP2/PCNA/DTL/E2F8/CNOT10
BP	GO:0007052	mitotic spindle organization	12	1.22105e-08	6.46345e-07	5.44404e-07	TACC3/CCNB1/SPC25/KIF4A/CHEK2/PRC1/CENPH/STIL/RACGAP1/RAN/BCCIP/NUP62
BP	GO:0022616	DNA strand elongation	7	1.36548e-08	7.07083e-07	5.95563e-07	GINS3/MCM3/MCM4/RFC4/DCLRE1B/POLE3/PCNA
BP	GO:0006977	DNA damage response, signal transduction by p53 class mediator resulting in cell cycle arrest	9	1.47573e-08	7.47914e-07	6.29954e-07	CCNB1/CHEK2/CDK2/GTSE1/TFDP1/CASP2/PCNA/E2F8/CNOT10
BP	GO:0072395	signal transduction involved in cell cycle checkpoint	10	1.69803e-08	8.26552e-07	6.9619e-07	CCNB1/CHEK2/CDK2/GTSE1/TFDP1/CASP2/PCNA/DTL/E2F8/CNOT10
BP	GO:0072431	signal transduction involved in mitotic G1 DNA damage checkpoint	9	1.735e-08	8.26552e-07	6.9619e-07	CCNB1/CHEK2/CDK2/GTSE1/TFDP1/CASP2/PCNA/E2F8/CNOT10
BP	GO:1902400	intracellular signal transduction involved in G1 DNA damage checkpoint	9	1.735e-08	8.26552e-07	6.9619e-07	CCNB1/CHEK2/CDK2/GTSE1/TFDP1/CASP2/PCNA/E2F8/CNOT10
BP	GO:0065004	protein-DNA complex assembly	16	2.19943e-08	1.02727e-06	8.65247e-07	CENPM/MCM5/CDC45/CHAF1A/MCM3/RAD51/MCM6/CENPN/MCM4/OIP5/CENPA/HJURP/MIS18A/CENPH/ANP32B/SET
BP	GO:1902402	signal transduction involved in mitotic DNA damage checkpoint	9	2.37535e-08	1.06756e-06	8.99188e-07	CCNB1/CHEK2/CDK2/GTSE1/TFDP1/CASP2/PCNA/E2F8/CNOT10
BP	GO:1902403	signal transduction involved in mitotic DNA integrity checkpoint	9	2.37535e-08	1.06756e-06	8.99188e-07	CCNB1/CHEK2/CDK2/GTSE1/TFDP1/CASP2/PCNA/E2F8/CNOT10
BP	GO:0007091	metaphase/anaphase transition of mitotic cell cycle	9	3.2133e-08	1.39165e-06	1.17216e-06	TACC3/TRIP13/CCNB1/ZWINT/BUB1B/BUB3/CDC23/CDC6/MAD2L1
BP	GO:0072413	signal transduction involved in mitotic cell cycle checkpoint	9	3.2133e-08	1.39165e-06	1.17216e-06	CCNB1/CHEK2/CDK2/GTSE1/TFDP1/CASP2/PCNA/E2F8/CNOT10
BP	GO:0051321	meiotic cell cycle	16	3.67698e-08	1.56403e-06	1.31735e-06	RAD54L/TRIP13/RAD51/MND1/NCAPD3/FANCA/PSMC3IP/CDC25A/CDK2/BUB1B/BUB3/INCENP/EXO1/EME1/CKS2/FANCD2
BP	GO:1902749	regulation of cell cycle G2/M phase transition	15	4.06358e-08	1.69815e-06	1.43032e-06	ORC1/MIIP/HAUS8/TICRR/CCNB1/PSMD9/CDC25A/CDK2/GTSE1/CLSPN/PBX1/CDC6/ODF2/DTL/PSME3
BP	GO:0010965	regulation of mitotic sister chromatid separation	9	4.9523e-08	1.99939e-06	1.68405e-06	TACC3/TRIP13/CCNB1/ZWINT/BUB1B/BUB3/CDC23/CDC6/MAD2L1
BP	GO:0044784	metaphase/anaphase transition of cell cycle	9	4.9523e-08	1.99939e-06	1.68405e-06	TACC3/TRIP13/CCNB1/ZWINT/BUB1B/BUB3/CDC23/CDC6/MAD2L1
BP	GO:0006271	DNA strand elongation involved in DNA replication	6	5.32454e-08	2.11384e-06	1.78045e-06	GINS3/MCM3/MCM4/RFC4/POLE3/PCNA
BP	GO:0051306	mitotic sister chromatid separation	9	6.52409e-08	2.54761e-06	2.1458e-06	TACC3/TRIP13/CCNB1/ZWINT/BUB1B/BUB3/CDC23/CDC6/MAD2L1
BP	GO:0051983	regulation of chromosome segregation	10	7.93786e-08	3.04967e-06	2.56869e-06	TACC3/TRIP13/CCNB1/ZWINT/BUB1B/BUB3/CDC23/CDC6/MKI67/MAD2L1
BP	GO:0090305	nucleic acid phosphodiester bond hydrolysis	17	1.02225e-07	3.86508e-06	3.25549e-06	NHP2/NTHL1/DICER1/EXOSC5/RPP21/FEN1/EXOSC2/RFC4/DCLRE1B/POP5/EXOSC9/EXOSC3/PCNA/CSTF2/EXO1/EME1/PPP1R8
BP	GO:0010389	regulation of G2/M transition of mitotic cell cycle	14	1.06927e-07	3.97969e-06	3.35202e-06	ORC1/MIIP/HAUS8/TICRR/CCNB1/PSMD9/CDC25A/CDK2/CLSPN/PBX1/CDC6/ODF2/DTL/PSME3
BP	GO:0032200	telomere organization	13	1.21519e-07	4.43941e-06	3.73924e-06	NHP2/TELO2/FEN1/RAD51/NAF1/RFC4/DOT1L/DCLRE1B/POLE3/PRIM2/PCNA/PRIM1/EXO1
BP	GO:0033045	regulation of sister chromatid segregation	9	1.2487e-07	4.43941e-06	3.73924e-06	TACC3/TRIP13/CCNB1/ZWINT/BUB1B/BUB3/CDC23/CDC6/MAD2L1
BP	GO:1905818	regulation of chromosome separation	9	1.2487e-07	4.43941e-06	3.73924e-06	TACC3/TRIP13/CCNB1/ZWINT/BUB1B/BUB3/CDC23/CDC6/MAD2L1
BP	GO:0000083	regulation of transcription involved in G1/S transition of mitotic cell cycle	7	1.27789e-07	4.47637e-06	3.77037e-06	ORC1/CDC45/DHFR/RRM2/TFDP1/CDC6/PCNA
BP	GO:0000727	double-strand break repair via break-induced replication	5	1.46052e-07	5.04197e-06	4.24676e-06	MCM5/CDC45/MCM3/MCM6/MCM4
BP	GO:0051304	chromosome separation	10	1.48513e-07	5.0537e-06	4.25664e-06	TACC3/TRIP13/CCNB1/ZWINT/BUB1B/BUB3/CDC23/CDC6/EME1/MAD2L1
BP	GO:0036297	interstrand cross-link repair	8	2.84417e-07	9.54197e-06	8.03703e-06	RAD51/RFWD3/FANCA/NEIL3/DCLRE1B/EME1/FANCI/FANCD2
BP	GO:1903046	meiotic cell cycle process	13	3.37342e-07	1.11604e-05	9.4002e-06	RAD54L/TRIP13/RAD51/MND1/NCAPD3/FANCA/PSMC3IP/CDC25A/BUB1B/INCENP/EME1/CKS2/FANCD2
BP	GO:0042770	signal transduction in response to DNA damage	11	3.60137e-07	1.1598e-05	9.76876e-06	CCNB1/FOXM1/CHEK2/CDK2/GTSE1/TFDP1/CASP2/PCNA/DTL/E2F8/CNOT10
BP	GO:0090501	RNA phosphodiester bond hydrolysis	12	3.60306e-07	1.1598e-05	9.76876e-06	NHP2/DICER1/EXOSC5/RPP21/FEN1/EXOSC2/POP5/EXOSC9/EXOSC3/CSTF2/EXO1/PPP1R8
BP	GO:0030071	regulation of mitotic metaphase/anaphase transition	8	3.74186e-07	1.18842e-05	1.00098e-05	TRIP13/CCNB1/ZWINT/BUB1B/BUB3/CDC23/CDC6/MAD2L1
BP	GO:0000723	telomere maintenance	12	3.85408e-07	1.20795e-05	1.01743e-05	NHP2/TELO2/FEN1/RAD51/NAF1/RFC4/DCLRE1B/POLE3/PRIM2/PCNA/PRIM1/EXO1
BP	GO:0030330	DNA damage response, signal transduction by p53 class mediator	10	4.19193e-07	1.29678e-05	1.09225e-05	CCNB1/FOXM1/CHEK2/CDK2/GTSE1/TFDP1/CASP2/PCNA/E2F8/CNOT10
BP	GO:0071158	positive regulation of cell cycle arrest	9	4.4024e-07	1.34442e-05	1.13238e-05	CCNB1/CHEK2/CDK2/GTSE1/TFDP1/CASP2/PCNA/E2F8/CNOT10
BP	GO:0031497	chromatin assembly	13	4.81843e-07	1.45285e-05	1.22371e-05	CENPM/CHAF1A/DNMT1/CENPN/OIP5/CENPA/HJURP/MIS18A/LIN54/CENPH/POLE3/ANP32B/SET
BP	GO:0071156	regulation of cell cycle arrest	10	4.99464e-07	1.48715e-05	1.2526e-05	CCNB1/FOXM1/CHEK2/CDK2/GTSE1/TFDP1/CASP2/PCNA/E2F8/CNOT10
BP	GO:0032201	telomere maintenance via semi-conservative replication	6	5.37714e-07	1.58128e-05	1.33188e-05	FEN1/RFC4/POLE3/PRIM2/PCNA/PRIM1
BP	GO:0007088	regulation of mitotic nuclear division	10	5.44422e-07	1.58148e-05	1.33205e-05	TRIP13/CCNB1/ZWINT/PRMT5/BUB1B/BUB3/CDC23/MKI67/MAD2L1/NUP62
BP	GO:1902099	regulation of metaphase/anaphase transition of cell cycle	8	5.53835e-07	1.58662e-05	1.33638e-05	TRIP13/CCNB1/ZWINT/BUB1B/BUB3/CDC23/CDC6/MAD2L1
BP	GO:0034080	CENP-A containing nucleosome assembly	7	5.66173e-07	1.58662e-05	1.33638e-05	CENPM/CENPN/OIP5/CENPA/HJURP/MIS18A/CENPH
BP	GO:0061641	CENP-A containing chromatin organization	7	5.66173e-07	1.58662e-05	1.33638e-05	CENPM/CENPN/OIP5/CENPA/HJURP/MIS18A/CENPH
BP	GO:0000724	double-strand break repair via homologous recombination	11	6.08513e-07	1.68544e-05	1.41962e-05	MCM5/RAD54L/FEN1/CDC45/AUNIP/MCM3/RAD51/RFWD3/MCM6/MCM4/TIMELESS
BP	GO:0022613	ribonucleoprotein complex biogenesis	20	6.5468e-07	1.79247e-05	1.50976e-05	NHP2/EIF3G/DICER1/EXOSC5/WDR74/SF3B1/NAF1/SNRPF/RRP1B/EXOSC2/PRMT5/GEMIN4/POP5/EXOSC9/C1QBP/EXOSC3/TXNL4A/SHQ1/RAN/NOLC1
BP	GO:0000725	recombinational repair	11	7.02844e-07	1.89206e-05	1.59364e-05	MCM5/RAD54L/FEN1/CDC45/AUNIP/MCM3/RAD51/RFWD3/MCM6/MCM4/TIMELESS
BP	GO:0033044	regulation of chromosome organization	15	7.06939e-07	1.89206e-05	1.59364e-05	CDCA5/FEN1/TACC3/DNMT1/TRIP13/CCNB1/ZWINT/NAF1/CHTOP/BUB1B/BUB3/CDC23/CDC6/AKAP8/MAD2L1
BP	GO:2000045	regulation of G1/S transition of mitotic cell cycle	12	8.86075e-07	2.34515e-05	1.97527e-05	CCNB1/RFWD3/CHEK2/CDK2/GTSE1/TFDP1/CDC6/CASP2/PCNA/E2F8/CNOT10/PSME3
BP	GO:0034470	ncRNA processing	18	1.00396e-06	2.62796e-05	2.21348e-05	NHP2/DICER1/EXOSC5/WDR74/RPP21/NAF1/RRP1B/EXOSC2/GTPBP3/GEMIN4/POP5/EXOSC9/MTFMT/EXOSC3/CSTF2/SHQ1/TRNT1/NOLC1
BP	GO:0031055	chromatin remodeling at centromere	7	1.06253e-06	2.72144e-05	2.29222e-05	CENPM/CENPN/OIP5/CENPA/HJURP/MIS18A/CENPH
BP	GO:0090329	regulation of DNA-dependent DNA replication	7	1.06253e-06	2.72144e-05	2.29222e-05	TICRR/CHEK2/RFC4/TIPIN/TIMELESS/PCNA/E2F8
BP	GO:1901992	positive regulation of mitotic cell cycle phase transition	9	1.07627e-06	2.72732e-05	2.29717e-05	CDCA5/CCNB1/CDC25A/TFDP1/CDC23/PBX1/CDC6/TMOD3/DTL
BP	GO:0045931	positive regulation of mitotic cell cycle	10	1.13699e-06	2.85085e-05	2.40122e-05	CDCA5/CCNB1/CDC25A/TFDP1/CDC23/PBX1/CDC6/TMOD3/DTL/RPS6KB1
BP	GO:2000134	negative regulation of G1/S transition of mitotic cell cycle	10	1.22891e-06	3.04922e-05	2.56831e-05	CCNB1/RFWD3/CHEK2/CDK2/GTSE1/TFDP1/CASP2/PCNA/E2F8/CNOT10
BP	GO:0045005	DNA-dependent DNA replication maintenance of fidelity	7	1.42311e-06	3.49468e-05	2.94351e-05	ALYREF/RAD51/RFWD3/TIPIN/TIMELESS/PCNA/EME1
BP	GO:0034728	nucleosome organization	12	1.51098e-06	3.67261e-05	3.09337e-05	CENPM/CHAF1A/CENPN/OIP5/CENPA/HJURP/MIS18A/LIN54/CENPH/POLE3/ANP32B/SET
BP	GO:1902807	negative regulation of cell cycle G1/S phase transition	10	1.79255e-06	4.31299e-05	3.63275e-05	CCNB1/RFWD3/CHEK2/CDK2/GTSE1/TFDP1/CASP2/PCNA/E2F8/CNOT10
BP	GO:0006333	chromatin assembly or disassembly	13	1.86669e-06	4.44646e-05	3.74517e-05	CENPM/CHAF1A/DNMT1/CENPN/OIP5/CENPA/HJURP/MIS18A/LIN54/CENPH/POLE3/ANP32B/SET
BP	GO:0006336	DNA replication-independent nucleosome assembly	7	2.45561e-06	5.79134e-05	4.87794e-05	CENPM/CENPN/OIP5/CENPA/HJURP/MIS18A/CENPH
BP	GO:0034724	DNA replication-independent nucleosome organization	7	2.79386e-06	6.52448e-05	5.49545e-05	CENPM/CENPN/OIP5/CENPA/HJURP/MIS18A/CENPH
BP	GO:1902806	regulation of cell cycle G1/S phase transition	12	2.93534e-06	6.78833e-05	5.71768e-05	CCNB1/RFWD3/CHEK2/CDK2/GTSE1/TFDP1/CDC6/CASP2/PCNA/E2F8/CNOT10/PSME3
BP	GO:0008380	RNA splicing	19	3.42075e-06	7.83111e-05	6.596e-05	ZNF638/DDX41/SF3B1/ALYREF/ELAVL1/SNRPF/RRP1B/PRMT5/GEMIN4/HNRNPL/BUD13/C1QBP/NCL/CSTF2/TXNL4A/PPP1R8/NUP98/PNN/RBM14
BP	GO:0033314	mitotic DNA replication checkpoint	4	3.452e-06	7.83111e-05	6.596e-05	ORC1/TICRR/CLSPN/CDC6
BP	GO:0006403	RNA localization	13	3.51119e-06	7.89024e-05	6.64581e-05	NHP2/ALYREF/NAF1/NUP85/EXOSC2/SLBP/CHTOP/EXOSC3/G3BP2/SHQ1/RAN/NUP98/NUP62
BP	GO:0034508	centromere complex assembly	7	3.58772e-06	7.98687e-05	6.72719e-05	CENPM/CENPN/OIP5/CENPA/HJURP/MIS18A/CENPH
BP	GO:0007094	mitotic spindle assembly checkpoint	6	3.83483e-06	8.30415e-05	6.99443e-05	TRIP13/CCNB1/ZWINT/BUB1B/BUB3/MAD2L1
BP	GO:0071173	spindle assembly checkpoint	6	3.83483e-06	8.30415e-05	6.99443e-05	TRIP13/CCNB1/ZWINT/BUB1B/BUB3/MAD2L1
BP	GO:0071174	mitotic spindle checkpoint	6	3.83483e-06	8.30415e-05	6.99443e-05	TRIP13/CCNB1/ZWINT/BUB1B/BUB3/MAD2L1
BP	GO:0051783	regulation of nuclear division	10	3.87434e-06	8.31413e-05	7.00285e-05	TRIP13/CCNB1/ZWINT/PRMT5/BUB1B/BUB3/CDC23/MKI67/MAD2L1/NUP62
BP	GO:0006275	regulation of DNA replication	9	4.19748e-06	8.84814e-05	7.45263e-05	TICRR/CHEK2/RFC4/TIPIN/CDC6/TIMELESS/PCNA/CCNA2/E2F8
BP	GO:1901989	positive regulation of cell cycle phase transition	9	4.19748e-06	8.84814e-05	7.45263e-05	CDCA5/CCNB1/CDC25A/TFDP1/CDC23/PBX1/CDC6/TMOD3/DTL
BP	GO:0031577	spindle checkpoint	6	4.51019e-06	9.28624e-05	7.82163e-05	TRIP13/CCNB1/ZWINT/BUB1B/BUB3/MAD2L1
BP	GO:0007131	reciprocal meiotic recombination	7	4.56125e-06	9.28624e-05	7.82163e-05	RAD54L/TRIP13/RAD51/MND1/PSMC3IP/EME1/FANCD2
BP	GO:0043486	histone exchange	7	4.56125e-06	9.28624e-05	7.82163e-05	CENPM/CENPN/OIP5/CENPA/HJURP/MIS18A/CENPH
BP	GO:0140527	reciprocal homologous recombination	7	4.56125e-06	9.28624e-05	7.82163e-05	RAD54L/TRIP13/RAD51/MND1/PSMC3IP/EME1/FANCD2
BP	GO:0034660	ncRNA metabolic process	19	4.73885e-06	9.56606e-05	8.05732e-05	NHP2/DICER1/EXOSC5/WDR74/RPP21/NAF1/RRP1B/EXOSC2/GTPBP3/GEMIN4/POP5/EXOSC9/MTFMT/EXOSC3/CSTF2/SHQ1/RAN/TRNT1/NOLC1
BP	GO:0031145	anaphase-promoting complex-dependent catabolic process	8	5.24861e-06	0.000104791	8.82634e-05	CCNB1/PSMD9/CDK2/BUB1B/BUB3/CDC23/MAD2L1/PSME3
BP	GO:0045841	negative regulation of mitotic metaphase/anaphase transition	6	5.27913e-06	0.000104791	8.82634e-05	TRIP13/CCNB1/ZWINT/BUB1B/BUB3/MAD2L1
BP	GO:0034427	nuclear-transcribed mRNA catabolic process, exonucleolytic, 3'-5'	4	5.37543e-06	0.00010582	8.91306e-05	EXOSC5/EXOSC2/EXOSC9/EXOSC3
BP	GO:0035825	homologous recombination	7	5.74531e-06	0.000112175	9.44828e-05	RAD54L/TRIP13/RAD51/MND1/PSMC3IP/EME1/FANCD2
BP	GO:0140013	meiotic nuclear division	11	5.9116e-06	0.000114483	9.64271e-05	RAD54L/TRIP13/RAD51/MND1/FANCA/PSMC3IP/BUB1B/INCENP/EME1/CKS2/FANCD2
BP	GO:1902100	negative regulation of metaphase/anaphase transition of cell cycle	6	7.13665e-06	0.000137093	0.000115471	TRIP13/CCNB1/ZWINT/BUB1B/BUB3/MAD2L1
BP	GO:0006334	nucleosome assembly	10	7.33633e-06	0.000139801	0.000117752	CENPM/CHAF1A/CENPN/OIP5/CENPA/HJURP/MIS18A/CENPH/ANP32B/SET
BP	GO:0051255	spindle midzone assembly	4	7.99012e-06	0.000151051	0.000127228	KIF4A/PRC1/INCENP/RACGAP1
BP	GO:0033046	negative regulation of sister chromatid segregation	6	8.24631e-06	0.000152269	0.000128254	TRIP13/CCNB1/ZWINT/BUB1B/BUB3/MAD2L1
BP	GO:0033048	negative regulation of mitotic sister chromatid segregation	6	8.24631e-06	0.000152269	0.000128254	TRIP13/CCNB1/ZWINT/BUB1B/BUB3/MAD2L1
BP	GO:2000816	negative regulation of mitotic sister chromatid separation	6	8.24631e-06	0.000152269	0.000128254	TRIP13/CCNB1/ZWINT/BUB1B/BUB3/MAD2L1
BP	GO:0051310	metaphase plate congression	7	8.88695e-06	0.000162836	0.000137154	CDCA5/CDCA8/CCNB1/SPAG5/CDC23/INCENP/NUP62
BP	GO:0000377	RNA splicing, via transesterification reactions with bulged adenosine as nucleophile	16	1.04149e-05	0.000187942	0.0001583	DDX41/SF3B1/ALYREF/ELAVL1/SNRPF/PRMT5/GEMIN4/HNRNPL/BUD13/C1QBP/NCL/CSTF2/TXNL4A/NUP98/PNN/RBM14
BP	GO:0000398	mRNA splicing, via spliceosome	16	1.04149e-05	0.000187942	0.0001583	DDX41/SF3B1/ALYREF/ELAVL1/SNRPF/PRMT5/GEMIN4/HNRNPL/BUD13/C1QBP/NCL/CSTF2/TXNL4A/NUP98/PNN/RBM14
BP	GO:0051985	negative regulation of chromosome segregation	6	1.08852e-05	0.000193496	0.000162978	TRIP13/CCNB1/ZWINT/BUB1B/BUB3/MAD2L1
BP	GO:1905819	negative regulation of chromosome separation	6	1.08852e-05	0.000193496	0.000162978	TRIP13/CCNB1/ZWINT/BUB1B/BUB3/MAD2L1
BP	GO:0051988	regulation of attachment of spindle microtubules to kinetochore	4	1.14368e-05	0.000198055	0.000166818	CCNB1/SPAG5/KNSTRN/RACGAP1
BP	GO:0071027	nuclear RNA surveillance	4	1.14368e-05	0.000198055	0.000166818	EXOSC5/EXOSC2/EXOSC9/EXOSC3
BP	GO:0071028	nuclear mRNA surveillance	4	1.14368e-05	0.000198055	0.000166818	EXOSC5/EXOSC2/EXOSC9/EXOSC3
BP	GO:0000375	RNA splicing, via transesterification reactions	16	1.14742e-05	0.000198055	0.000166818	DDX41/SF3B1/ALYREF/ELAVL1/SNRPF/PRMT5/GEMIN4/HNRNPL/BUD13/C1QBP/NCL/CSTF2/TXNL4A/NUP98/PNN/RBM14
BP	GO:0031123	RNA 3'-end processing	10	1.17835e-05	0.000201931	0.000170083	EXOSC5/ALYREF/CCNB1/EXOSC2/SLBP/CHTOP/EXOSC9/EXOSC3/CSTF2/TRNT1
BP	GO:0072331	signal transduction by p53 class mediator	13	1.24203e-05	0.000210149	0.000177004	CCNB1/FOXM1/CHEK2/PRMT5/CDK2/RFC4/GTSE1/TFDP1/CASP2/PCNA/EXO1/E2F8/CNOT10
BP	GO:0033047	regulation of mitotic sister chromatid segregation	6	1.24395e-05	0.000210149	0.000177004	TRIP13/CCNB1/ZWINT/BUB1B/BUB3/MAD2L1
BP	GO:0030261	chromosome condensation	6	1.41685e-05	0.000237671	0.000200186	CDCA5/NCAPH/CCNB1/NCAPD3/AKAP8/INCENP
BP	GO:0042254	ribosome biogenesis	14	1.42705e-05	0.000237708	0.000200217	NHP2/EXOSC5/WDR74/NAF1/RRP1B/EXOSC2/GEMIN4/POP5/EXOSC9/C1QBP/EXOSC3/SHQ1/RAN/NOLC1
BP	GO:0006364	rRNA processing	12	1.44496e-05	0.00023902	0.000201322	NHP2/EXOSC5/WDR74/NAF1/RRP1B/EXOSC2/GEMIN4/POP5/EXOSC9/EXOSC3/SHQ1/NOLC1
BP	GO:0061982	meiosis I cell cycle process	9	1.5954e-05	0.000262086	0.00022075	RAD54L/TRIP13/RAD51/MND1/PSMC3IP/CDC25A/EME1/CKS2/FANCD2
BP	GO:0045839	negative regulation of mitotic nuclear division	6	1.60864e-05	0.000262451	0.000221058	TRIP13/CCNB1/ZWINT/BUB1B/BUB3/MAD2L1
BP	GO:0007076	mitotic chromosome condensation	4	2.14405e-05	0.000345076	0.000290652	CDCA5/NCAPH/NCAPD3/AKAP8
BP	GO:0071025	RNA surveillance	4	2.14405e-05	0.000345076	0.000290652	EXOSC5/EXOSC2/EXOSC9/EXOSC3
BP	GO:0016072	rRNA metabolic process	12	2.21416e-05	0.000353969	0.000298141	NHP2/EXOSC5/WDR74/NAF1/RRP1B/EXOSC2/GEMIN4/POP5/EXOSC9/EXOSC3/SHQ1/NOLC1
BP	GO:1901976	regulation of cell cycle checkpoint	5	2.61971e-05	0.00041601	0.000350398	CCNB1/RFWD3/CHEK2/WDR76/MAD2L1
BP	GO:0016074	sno(s)RNA metabolic process	4	2.83288e-05	0.000446882	0.000376401	EXOSC5/EXOSC2/EXOSC3/NOLC1
BP	GO:0032508	DNA duplex unwinding	8	3.42219e-05	0.000536293	0.00045171	MCM5/RAD54L/MCM3/RAD51/MCM6/MCM4/RFC4/ERCC6L
BP	GO:0051303	establishment of chromosome localization	7	3.58189e-05	0.00055649	0.000468722	CDCA5/CDCA8/CCNB1/SPAG5/CDC23/INCENP/NUP62
BP	GO:0051784	negative regulation of nuclear division	6	3.61748e-05	0.00055649	0.000468722	TRIP13/CCNB1/ZWINT/BUB1B/BUB3/MAD2L1
BP	GO:1903311	regulation of mRNA metabolic process	14	3.62116e-05	0.00055649	0.000468722	EXOSC5/CCNB1/ELAVL1/EXOSC2/PSMD9/HNRNPL/EXOSC9/C1QBP/EXOSC3/NCL/SAFB2/SET/NUP98/PSME3
BP	GO:0031573	intra-S DNA damage checkpoint	4	3.67104e-05	0.00056054	0.000472133	CHEK2/TIPIN/EME1/FANCD2
BP	GO:0050000	chromosome localization	7	4.21368e-05	0.000639299	0.00053847	CDCA5/CDCA8/CCNB1/SPAG5/CDC23/INCENP/NUP62
BP	GO:0006913	nucleocytoplasmic transport	14	4.39393e-05	0.000662427	0.00055795	ALYREF/ELAVL1/SNRPF/NUP85/SLBP/CHTOP/GEMIN4/GTSE1/ANP32B/RAN/NUP98/NUP62/NOLC1/HSPA9
BP	GO:1902750	negative regulation of cell cycle G2/M phase transition	8	4.45638e-05	0.000667616	0.000562321	ORC1/MIIP/TICRR/PSMD9/CLSPN/CDC6/DTL/PSME3
BP	GO:0008608	attachment of spindle microtubules to kinetochore	5	4.82059e-05	0.000714876	0.000602127	CCNB1/SPAG5/BUB3/KNSTRN/RACGAP1
BP	GO:0051169	nuclear transport	14	4.83186e-05	0.000714876	0.000602127	ALYREF/ELAVL1/SNRPF/NUP85/SLBP/CHTOP/GEMIN4/GTSE1/ANP32B/RAN/NUP98/NUP62/NOLC1/HSPA9
BP	GO:0032392	DNA geometric change	8	5.39278e-05	0.000788074	0.00066378	MCM5/RAD54L/MCM3/RAD51/MCM6/MCM4/RFC4/ERCC6L
BP	GO:0051225	spindle assembly	8	5.39278e-05	0.000788074	0.00066378	HAUS8/SPAG5/KIF4A/CHEK2/PRC1/INCENP/RACGAP1/BCCIP
BP	GO:0006611	protein export from nucleus	10	5.49911e-05	0.000798713	0.000672741	ALYREF/NUP85/SLBP/CHTOP/GTSE1/ANP32B/RAN/NUP98/NUP62/HSPA9
BP	GO:0051052	regulation of DNA metabolic process	14	6.57982e-05	0.000949887	0.000800073	MGMT/AUNIP/ALYREF/RAD51/TICRR/FOXM1/NAF1/PRMT5/RFC4/TFDP1/MIS18A/TIMELESS/EXOSC3/PCNA
BP	GO:0016075	rRNA catabolic process	4	7.27246e-05	0.00104355	0.000878967	EXOSC5/EXOSC2/EXOSC9/EXOSC3
BP	GO:0043044	ATP-dependent chromatin remodeling	7	7.7233e-05	0.00110161	0.000927867	CENPM/CENPN/OIP5/CENPA/HJURP/MIS18A/CENPH
BP	GO:0006304	DNA modification	8	8.22915e-05	0.00114706	0.000966149	MGMT/NTHL1/EXOSC5/DNMT1/UNG/PRMT5/MIS18A/EXOSC3
BP	GO:0007127	meiosis I	8	8.22915e-05	0.00114706	0.000966149	RAD54L/TRIP13/RAD51/MND1/PSMC3IP/EME1/CKS2/FANCD2
BP	GO:0006284	base-excision repair	5	8.23457e-05	0.00114706	0.000966149	NTHL1/FEN1/UNG/NEIL3/PCNA
BP	GO:0016572	histone phosphorylation	5	8.23457e-05	0.00114706	0.000966149	CCNB1/CDK2/AKAP8/INCENP/CCNA2
BP	GO:0032465	regulation of cytokinesis	7	8.29349e-05	0.00114855	0.000967404	KIF20A/PRC1/CDC6/INCENP/RACGAP1/E2F8/NUP62
BP	GO:0031297	replication fork processing	5	9.32306e-05	0.00128367	0.00108121	ALYREF/RAD51/RFWD3/PCNA/EME1
BP	GO:0070192	chromosome organization involved in meiotic cell cycle	6	0.000113419	0.00155266	0.00130778	TRIP13/RAD51/NCAPD3/BUB1B/INCENP/FANCD2
BP	GO:0051168	nuclear export	10	0.0001201	0.00163474	0.00137691	ALYREF/NUP85/SLBP/CHTOP/GTSE1/ANP32B/RAN/NUP98/NUP62/HSPA9
BP	GO:0000281	mitotic cytokinesis	6	0.000157517	0.00213185	0.00179562	KIF20A/KIF4A/CENPA/INCENP/RACGAP1/NUP62
BP	GO:0010972	negative regulation of G2/M transition of mitotic cell cycle	7	0.00016121	0.0021695	0.00182733	ORC1/MIIP/TICRR/PSMD9/CLSPN/CDC6/PSME3
BP	GO:0031125	rRNA 3'-end processing	3	0.000172105	0.00228047	0.0019208	EXOSC2/EXOSC9/EXOSC3
BP	GO:0000910	cytokinesis	9	0.000172327	0.00228047	0.0019208	KIF20A/KIF4A/PRC1/CENPA/CDC6/INCENP/RACGAP1/E2F8/NUP62
BP	GO:0051302	regulation of cell division	9	0.000172327	0.00228047	0.0019208	KIF18B/KIF20A/PRC1/CDC6/INCENP/RACGAP1/E2F8/ORC6/NUP62
BP	GO:0016073	snRNA metabolic process	5	0.000203537	0.0026786	0.00225613	NHP2/EXOSC5/EXOSC2/EXOSC9/EXOSC3
BP	GO:0000469	cleavage involved in rRNA processing	4	0.000247242	0.0032182	0.00271063	NHP2/EXOSC2/EXOSC9/EXOSC3
BP	GO:0010971	positive regulation of G2/M transition of mitotic cell cycle	4	0.000247242	0.0032182	0.00271063	CCNB1/CDC25A/PBX1/DTL
BP	GO:2001020	regulation of response to DNA damage stimulus	10	0.000259372	0.00335775	0.00282817	MGMT/AUNIP/RAD51/FOXM1/RFWD3/CHEK2/WDR76/BCLAF1/TIMELESS/PCNA
BP	GO:0007080	mitotic metaphase plate congression	5	0.000273352	0.00350067	0.00294855	CDCA5/CDCA8/CCNB1/CDC23/NUP62
BP	GO:0043628	ncRNA 3'-end processing	5	0.000273352	0.00350067	0.00294855	EXOSC5/EXOSC2/EXOSC9/EXOSC3/TRNT1
BP	GO:0031126	sno(s)RNA 3'-end processing	3	0.000310175	0.003951	0.00332786	EXOSC5/EXOSC2/EXOSC3
BP	GO:1902751	positive regulation of cell cycle G2/M phase transition	4	0.000375745	0.00476076	0.00400991	CCNB1/CDC25A/PBX1/DTL
BP	GO:0007050	cell cycle arrest	10	0.000422197	0.00532102	0.0044818	CCNB1/FOXM1/CHEK2/CDK2/GTSE1/TFDP1/CASP2/PCNA/E2F8/CNOT10
BP	GO:0034472	snRNA 3'-end processing	4	0.000427529	0.00535987	0.00451452	EXOSC5/EXOSC2/EXOSC9/EXOSC3
BP	GO:0043144	sno(s)RNA processing	3	0.000504505	0.00629178	0.00529945	EXOSC5/EXOSC2/EXOSC3
BP	GO:0043487	regulation of RNA stability	9	0.000508306	0.00630617	0.00531157	EXOSC5/ELAVL1/NAF1/EXOSC2/PSMD9/EXOSC9/EXOSC3/SET/PSME3
BP	GO:0043928	exonucleolytic catabolism of deadenylated mRNA	4	0.000546045	0.00670454	0.00564711	EXOSC5/EXOSC2/EXOSC9/EXOSC3
BP	GO:0071539	protein localization to centrosome	4	0.000546045	0.00670454	0.00564711	CEP350/SPAG5/STIL/NUP62
BP	GO:0006409	tRNA export from nucleus	4	0.00061329	0.00741552	0.00624596	NUP85/RAN/NUP98/NUP62
BP	GO:0008156	negative regulation of DNA replication	4	0.00061329	0.00741552	0.00624596	CHEK2/TIPIN/CDC6/TIMELESS
BP	GO:0071431	tRNA-containing ribonucleoprotein complex export from nucleus	4	0.00061329	0.00741552	0.00624596	NUP85/RAN/NUP98/NUP62
BP	GO:1904874	positive regulation of telomerase RNA localization to Cajal body	3	0.000625271	0.00748422	0.00630383	NHP2/NAF1/SHQ1
BP	GO:2000001	regulation of DNA damage checkpoint	3	0.000625271	0.00748422	0.00630383	RFWD3/CHEK2/WDR76
BP	GO:0051170	import into nucleus	8	0.000628398	0.00748422	0.00630383	ELAVL1/SNRPF/NUP85/GEMIN4/RAN/NUP98/NUP62/NOLC1
BP	GO:2001251	negative regulation of chromosome organization	6	0.000655129	0.00776377	0.00653928	TRIP13/CCNB1/ZWINT/BUB1B/BUB3/MAD2L1
BP	GO:0000291	nuclear-transcribed mRNA catabolic process, exonucleolytic	4	0.000686204	0.00805191	0.00678198	EXOSC5/EXOSC2/EXOSC9/EXOSC3
BP	GO:1905508	protein localization to microtubule organizing center	4	0.000686204	0.00805191	0.00678198	CEP350/SPAG5/STIL/NUP62
BP	GO:0016570	histone modification	14	0.000748736	0.00870353	0.00733082	JMJD1C/DNMT1/UHRF1/CCNB1/CHTOP/PRMT5/CDK2/DOT1L/AKAP8/INCENP/POLE3/CCNA2/SET/RBM14
BP	GO:0006338	chromatin remodeling	9	0.000749044	0.00870353	0.00733082	CENPM/DNMT1/CENPN/OIP5/CENPA/HJURP/MIS18A/CENPH/POLE3
BP	GO:0007098	centrosome cycle	7	0.000759643	0.00876127	0.00737946	HAUS8/CDK2/CEP85/ODF2/STIL/NUP62/RBM14
BP	GO:0006268	DNA unwinding involved in DNA replication	3	0.000763027	0.00876127	0.00737946	RAD51/MCM6/MCM4
BP	GO:0016180	snRNA processing	4	0.000765048	0.00876127	0.00737946	EXOSC5/EXOSC2/EXOSC9/EXOSC3
BP	GO:0071426	ribonucleoprotein complex export from nucleus	7	0.000795137	0.00906228	0.007633	ALYREF/NUP85/SLBP/CHTOP/RAN/NUP98/NUP62
BP	GO:0071166	ribonucleoprotein complex localization	7	0.00083193	0.00943646	0.00794816	ALYREF/NUP85/SLBP/CHTOP/RAN/NUP98/NUP62
BP	GO:0034661	ncRNA catabolic process	4	0.000850081	0.00950654	0.00800719	EXOSC5/EXOSC2/EXOSC9/EXOSC3
BP	GO:0044818	mitotic G2/M transition checkpoint	4	0.000850081	0.00950654	0.00800719	ORC1/TICRR/CLSPN/CDC6
BP	GO:0051031	tRNA transport	4	0.000850081	0.00950654	0.00800719	NUP85/RAN/NUP98/NUP62
BP	GO:0006744	ubiquinone biosynthetic process	3	0.000918666	0.0100842	0.0084937	PPTC7/COQ3/COQ7
BP	GO:0051382	kinetochore assembly	3	0.000918666	0.0100842	0.0084937	CENPN/CENPA/CENPH
BP	GO:1901663	quinone biosynthetic process	3	0.000918666	0.0100842	0.0084937	PPTC7/COQ3/COQ7
BP	GO:2000104	negative regulation of DNA-dependent DNA replication	3	0.000918666	0.0100842	0.0084937	CHEK2/TIPIN/TIMELESS
BP	GO:0090307	mitotic spindle assembly	5	0.000926364	0.010122	0.00852559	KIF4A/CHEK2/PRC1/RACGAP1/BCCIP
BP	GO:0097064	ncRNA export from nucleus	4	0.000941565	0.0102411	0.00862592	NUP85/RAN/NUP98/NUP62
BP	GO:0061640	cytoskeleton-dependent cytokinesis	6	0.000967773	0.0104783	0.00882572	KIF20A/KIF4A/CENPA/INCENP/RACGAP1/NUP62
BP	GO:0016569	covalent chromatin modification	14	0.0009858	0.0106252	0.00894944	JMJD1C/DNMT1/UHRF1/CCNB1/CHTOP/PRMT5/CDK2/DOT1L/AKAP8/INCENP/POLE3/CCNA2/SET/RBM14
BP	GO:0060249	anatomical structure homeostasis	14	0.00109245	0.0116234	0.00979014	NHP2/TELO2/FEN1/RAD51/ATP2B1/NAF1/RFC4/DCLRE1B/POLE3/PRIM2/ACACA/PCNA/PRIM1/EXO1
BP	GO:0006743	ubiquinone metabolic process	3	0.00109304	0.0116234	0.00979014	PPTC7/COQ3/COQ7
BP	GO:1904872	regulation of telomerase RNA localization to Cajal body	3	0.00109304	0.0116234	0.00979014	NHP2/NAF1/SHQ1
BP	GO:0006401	RNA catabolic process	13	0.00110172	0.0116636	0.009824	EXOSC5/FEN1/ELAVL1/NAF1/EXOSC2/PSMD9/SLIRP/EXOSC9/EXOSC3/SET/PPP1R8/CNOT10/PSME3
BP	GO:0000079	regulation of cyclin-dependent protein serine/threonine kinase activity	6	0.00113237	0.0119349	0.0100526	CCNB1/CDC25A/CDC6/CCNA2/CKS2/BCCIP
BP	GO:0022618	ribonucleoprotein complex assembly	9	0.0012197	0.0127988	0.0107802	EIF3G/DICER1/SF3B1/NAF1/SNRPF/PRMT5/GEMIN4/TXNL4A/SHQ1
BP	GO:0031023	microtubule organizing center organization	7	0.00122714	0.0128204	0.0107984	HAUS8/CDK2/CEP85/ODF2/STIL/NUP62/RBM14
BP	GO:0007099	centriole replication	4	0.00125734	0.0130785	0.0110158	CDK2/STIL/NUP62/RBM14
BP	GO:0090670	RNA localization to Cajal body	3	0.00128698	0.013157	0.0110819	NHP2/NAF1/SHQ1
BP	GO:0090671	telomerase RNA localization to Cajal body	3	0.00128698	0.013157	0.0110819	NHP2/NAF1/SHQ1
BP	GO:0090672	telomerase RNA localization	3	0.00128698	0.013157	0.0110819	NHP2/NAF1/SHQ1
BP	GO:0090685	RNA localization to nucleus	3	0.00128698	0.013157	0.0110819	NHP2/NAF1/SHQ1
BP	GO:0006405	RNA export from nucleus	7	0.00133219	0.013561	0.0114222	ALYREF/NUP85/SLBP/CHTOP/RAN/NUP98/NUP62
BP	GO:1904029	regulation of cyclin-dependent protein kinase activity	6	0.00138423	0.0140308	0.0118179	CCNB1/CDC25A/CDC6/CCNA2/CKS2/BCCIP
BP	GO:0006417	regulation of translation	13	0.00139386	0.0140685	0.0118497	SECISBP2L/ELAVL1/ILF3/DHFR/OGFOD1/IREB2/C1QBP/NCL/LARP4/PASK/RPS6KB1/CNOT10/NOLC1
BP	GO:0090503	RNA phosphodiester bond hydrolysis, exonucleolytic	4	0.00150489	0.0151038	0.0127216	EXOSC5/EXOSC2/EXOSC9/EXOSC3
BP	GO:0071826	ribonucleoprotein complex subunit organization	9	0.00150911	0.0151038	0.0127216	EIF3G/DICER1/SF3B1/NAF1/SNRPF/PRMT5/GEMIN4/TXNL4A/SHQ1
BP	GO:0043488	regulation of mRNA stability	8	0.00157748	0.015722	0.0132424	EXOSC5/ELAVL1/EXOSC2/PSMD9/EXOSC9/EXOSC3/SET/PSME3
BP	GO:0046599	regulation of centriole replication	3	0.00173664	0.0172361	0.0145177	STIL/NUP62/RBM14
BP	GO:0098534	centriole assembly	4	0.0017845	0.0176377	0.0148559	CDK2/STIL/NUP62/RBM14
BP	GO:0071897	DNA biosynthetic process	8	0.00192186	0.0189168	0.0159333	NHP2/TELO2/NAF1/RFC4/TFDP1/POLE3/PCNA/DTL
BP	GO:0051028	mRNA transport	7	0.00196729	0.0192843	0.0162428	ALYREF/NUP85/SLBP/CHTOP/G3BP2/NUP98/NUP62
BP	GO:0000288	nuclear-transcribed mRNA catabolic process, deadenylation-dependent decay	5	0.00198178	0.0193467	0.0162954	EXOSC5/EXOSC2/EXOSC9/EXOSC3/CNOT10
BP	GO:0051383	kinetochore organization	3	0.00199382	0.0193848	0.0163275	CENPN/CENPA/CENPH
BP	GO:0006406	mRNA export from nucleus	6	0.00201402	0.0194227	0.0163594	ALYREF/NUP85/SLBP/CHTOP/NUP98/NUP62
BP	GO:0071427	mRNA-containing ribonucleoprotein complex export from nucleus	6	0.00201402	0.0194227	0.0163594	ALYREF/NUP85/SLBP/CHTOP/NUP98/NUP62
BP	GO:0050657	nucleic acid transport	8	0.0021826	0.0207958	0.0175159	ALYREF/NUP85/SLBP/CHTOP/G3BP2/RAN/NUP98/NUP62
BP	GO:0050658	RNA transport	8	0.0021826	0.0207958	0.0175159	ALYREF/NUP85/SLBP/CHTOP/G3BP2/RAN/NUP98/NUP62
BP	GO:0051054	positive regulation of DNA metabolic process	8	0.0021826	0.0207958	0.0175159	MGMT/RAD51/FOXM1/NAF1/RFC4/TIMELESS/EXOSC3/PCNA
BP	GO:0010833	telomere maintenance via telomere lengthening	5	0.00234505	0.0222546	0.0187447	NHP2/TELO2/RAD51/NAF1/DCLRE1B
BP	GO:0051236	establishment of RNA localization	8	0.0023958	0.022646	0.0190743	ALYREF/NUP85/SLBP/CHTOP/G3BP2/RAN/NUP98/NUP62
BP	GO:0000466	maturation of 5.8S rRNA from tricistronic rRNA transcript (SSU-rRNA, 5.8S rRNA, LSU-rRNA)	3	0.0025763	0.0242559	0.0204303	EXOSC2/EXOSC9/EXOSC3
BP	GO:0090502	RNA phosphodiester bond hydrolysis, endonucleolytic	5	0.0027545	0.0258315	0.0217574	DICER1/RPP21/FEN1/POP5/EXO1
BP	GO:0015931	nucleobase-containing compound transport	9	0.00279413	0.0261005	0.021984	ALYREF/NUP85/SLBP/CHTOP/SLC35B1/G3BP2/RAN/NUP98/NUP62
BP	GO:0071459	protein localization to chromosome, centromeric region	3	0.00290286	0.0270102	0.0227502	CENPA/BUB1B/BUB3
BP	GO:0061013	regulation of mRNA catabolic process	8	0.00313468	0.0290537	0.0244714	EXOSC5/ELAVL1/EXOSC2/PSMD9/EXOSC9/EXOSC3/SET/PSME3
BP	GO:2000779	regulation of double-strand break repair	5	0.00321335	0.0296675	0.0249884	MGMT/AUNIP/RAD51/FOXM1/TIMELESS
BP	GO:0072698	protein localization to microtubule cytoskeleton	4	0.00349385	0.0321326	0.0270647	CEP350/SPAG5/STIL/NUP62
BP	GO:0006282	regulation of DNA repair	6	0.00404609	0.0369264	0.0311024	MGMT/AUNIP/RAD51/FOXM1/TIMELESS/PCNA
BP	GO:0008033	tRNA processing	6	0.00404609	0.0369264	0.0311024	RPP21/GTPBP3/POP5/MTFMT/CSTF2/TRNT1
BP	GO:0046148	pigment biosynthetic process	4	0.00424832	0.0384771	0.0324086	IREB2/FXN/GMPS/PAICS
BP	GO:0075733	intracellular transport of virus	4	0.00424832	0.0384771	0.0324086	NUP85/RAN/NUP98/NUP62
BP	GO:0044380	protein localization to cytoskeleton	4	0.00452237	0.0408041	0.0343686	CEP350/SPAG5/STIL/NUP62
BP	GO:0045737	positive regulation of cyclin-dependent protein serine/threonine kinase activity	3	0.00491161	0.0441489	0.0371858	CCNB1/CDC6/CKS2
BP	GO:0062012	regulation of small molecule metabolic process	12	0.00501823	0.0449377	0.0378502	PPTC7/NUP85/PSMD9/ACACA/COQ3/PASK/RAN/NUP98/PSME3/NUP62/ODC1/ENO1
BP	GO:0034248	regulation of cellular amide metabolic process	13	0.00505887	0.045132	0.0380138	SECISBP2L/ELAVL1/ILF3/DHFR/OGFOD1/IREB2/C1QBP/NCL/LARP4/PASK/RPS6KB1/CNOT10/NOLC1
BP	GO:0006163	purine nucleotide metabolic process	12	0.00538643	0.0478749	0.0403242	DNPH1/NUP85/FAR1/PPCDC/ACACA/RAN/PNP/NUP98/GMPS/PAICS/NUP62/ENO1
BP	GO:0050684	regulation of mRNA processing	6	0.00559563	0.0491148	0.0413685	CCNB1/HNRNPL/C1QBP/NCL/SAFB2/NUP98
BP	GO:0000491	small nucleolar ribonucleoprotein complex assembly	2	0.00562903	0.0491148	0.0413685	NAF1/SHQ1
BP	GO:0006285	base-excision repair, AP site formation	2	0.00562903	0.0491148	0.0413685	NTHL1/UNG
BP	GO:0009113	purine nucleobase biosynthetic process	2	0.00562903	0.0491148	0.0413685	GMPS/PAICS
BP	GO:0031118	rRNA pseudouridine synthesis	2	0.00562903	0.0491148	0.0413685	NHP2/NAF1
CC	GO:0098687	chromosomal region	36	4.34443e-24	1.53358e-21	1.21644e-21	NHP2/CDCA5/ORC1/CENPM/MCM5/FEN1/CDCA8/MCM3/ALYREF/RAD51/CCNB1/ZWINT/SPAG5/MCM6/SPC25/NCAPD3/CENPN/MCM4/NUP85/OIP5/CHEK2/CENPA/SKA1/BUB1B/DOT1L/BUB3/DCLRE1B/HJURP/MIS18A/INCENP/CENPH/ERCC6L/KNSTRN/PCNA/MAD2L1/NUP98
CC	GO:0000775	chromosome, centromeric region	23	7.82735e-17	1.38153e-14	1.09583e-14	CDCA5/CENPM/CDCA8/CCNB1/ZWINT/SPAG5/SPC25/NCAPD3/CENPN/NUP85/OIP5/CENPA/SKA1/BUB1B/BUB3/HJURP/MIS18A/INCENP/CENPH/ERCC6L/KNSTRN/MAD2L1/NUP98
CC	GO:0000779	condensed chromosome, centromeric region	18	1.57853e-15	1.85741e-13	1.4733e-13	CENPM/CCNB1/ZWINT/SPAG5/SPC25/NCAPD3/CENPN/NUP85/CENPA/SKA1/BUB1B/BUB3/HJURP/INCENP/CENPH/ERCC6L/KNSTRN/MAD2L1
CC	GO:0000777	condensed chromosome kinetochore	17	4.80569e-15	4.24102e-13	3.36398e-13	CENPM/CCNB1/ZWINT/SPAG5/SPC25/CENPN/NUP85/CENPA/SKA1/BUB1B/BUB3/HJURP/INCENP/CENPH/ERCC6L/KNSTRN/MAD2L1
CC	GO:0000793	condensed chromosome	22	8.40943e-15	5.93706e-13	4.70928e-13	CENPM/RAD51/CCNB1/ZWINT/SPAG5/SPC25/NCAPD3/CENPN/NUP85/CENPA/SKA1/BUB1B/BUB3/HJURP/AKAP8/INCENP/CENPH/ERCC6L/KNSTRN/MKI67/MAD2L1/FANCD2
CC	GO:0000776	kinetochore	18	2.72512e-14	1.60328e-12	1.27172e-12	CENPM/CCNB1/ZWINT/SPAG5/SPC25/CENPN/NUP85/CENPA/SKA1/BUB1B/BUB3/HJURP/INCENP/CENPH/ERCC6L/KNSTRN/MAD2L1/NUP98
CC	GO:0000228	nuclear chromosome	20	1.21958e-11	6.15015e-10	4.87831e-10	ORC1/MCM5/GINS3/MCM3/RAD51/CCNB1/MCM6/MCM4/MCM10/CENPA/BUB1B/TIPIN/EXOSC9/TIMELESS/INCENP/POLE3/PRIM2/PCNA/PRIM1/ORC6
CC	GO:0005819	spindle	24	1.62919e-11	7.1888e-10	5.70216e-10	CEP350/TACC3/AUNIP/KIF18B/CDCA8/KIF20A/HAUS8/CCNB1/SPAG5/NUP85/KIF4A/PRC1/SKA1/BUB1B/CEP85/CDC6/INCENP/KNSTRN/ODF2/RACGAP1/MAD2L1/BCCIP/NUP62/SHCBP1
CC	GO:0031261	DNA replication preinitiation complex	6	1.91361e-09	7.50559e-08	5.95344e-08	MCM5/CDC45/GINS3/MCM3/MCM6/MCM4
CC	GO:0005657	replication fork	10	3.4879e-09	1.23123e-07	9.76613e-08	TEX264/MCM3/UHRF1/MCM10/RFC4/TIPIN/TIMELESS/PRIM2/PCNA/PRIM1
CC	GO:0071162	CMG complex	5	4.6797e-08	1.3992e-06	1.10985e-06	MCM5/GINS3/MCM3/MCM6/MCM4
CC	GO:0000781	chromosome, telomeric region	13	4.75649e-08	1.3992e-06	1.10985e-06	NHP2/ORC1/MCM5/FEN1/MCM3/ALYREF/RAD51/MCM6/MCM4/CHEK2/DOT1L/DCLRE1B/PCNA
CC	GO:0000922	spindle pole	13	6.83353e-08	1.85557e-06	1.47184e-06	TACC3/AUNIP/HAUS8/CCNB1/SPAG5/PRC1/CEP85/CDC6/KNSTRN/ODF2/MAD2L1/BCCIP/NUP62
CC	GO:0043596	nuclear replication fork	7	1.25847e-07	3.17315e-06	2.51695e-06	MCM3/MCM10/TIPIN/TIMELESS/PRIM2/PCNA/PRIM1
CC	GO:0072686	mitotic spindle	12	2.87372e-07	6.76283e-06	5.36428e-06	TACC3/KIF18B/HAUS8/SPAG5/PRC1/SKA1/CDC6/KNSTRN/RACGAP1/MAD2L1/BCCIP/NUP62
CC	GO:0000176	nuclear exosome (RNase complex)	5	7.66561e-07	1.69123e-05	1.34148e-05	EXOSC5/WDR74/EXOSC2/EXOSC9/EXOSC3
CC	GO:0051233	spindle midzone	6	3.20081e-06	6.64639e-05	5.27192e-05	KIF18B/CDCA8/PRC1/CDC6/INCENP/RACGAP1
CC	GO:0000178	exosome (RNase complex)	5	6.91847e-06	0.000135679	0.000107621	EXOSC5/WDR74/EXOSC2/EXOSC9/EXOSC3
CC	GO:0042555	MCM complex	4	7.91275e-06	0.00014701	0.000116609	MCM5/MCM3/MCM6/MCM4
CC	GO:1905354	exoribonuclease complex	5	8.56721e-06	0.000151211	0.000119941	EXOSC5/WDR74/EXOSC2/EXOSC9/EXOSC3
CC	GO:0000307	cyclin-dependent protein kinase holoenzyme complex	6	9.36633e-06	0.000157443	0.000124884	CCNB1/CDK2/PCNA/CCNA2/CKS2/BCCIP
CC	GO:0000177	cytoplasmic exosome (RNase complex)	4	1.57136e-05	0.000252131	0.000199991	EXOSC5/EXOSC2/EXOSC9/EXOSC3
CC	GO:0005732	sno(s)RNA-containing ribonucleoprotein complex	5	2.19251e-05	0.000336503	0.000266914	NHP2/NAF1/SNRPF/POP5/NOLC1
CC	GO:0005874	microtubule	16	3.42595e-05	0.0005039	0.000399694	KIF18B/KIF20A/HAUS8/SPAG5/TUBA1B/KIF4A/TUBA1C/PRC1/KLC2/SKA1/GTSE1/INCENP/DNM1L/KNSTRN/ODF2/RACGAP1
CC	GO:0042575	DNA polymerase complex	4	7.20315e-05	0.00101708	0.000806753	MCM3/POLE3/PRIM2/PRIM1
CC	GO:0030496	midbody	10	8.43217e-05	0.00114483	0.00090808	CDCA8/KIF20A/SPAG5/KIF4A/PRC1/INCENP/RACGAP1/RAN/NUP62/SHCBP1
CC	GO:0030894	replisome	4	0.000152365	0.00196887	0.00156171	MCM3/PRIM2/PCNA/PRIM1
CC	GO:0032993	protein-DNA complex	10	0.000156171	0.00196887	0.00156171	MCM5/CDC45/GINS3/MCM3/MCM6/MCM4/CENPA/PRIM2/PCNA/PRIM1
CC	GO:0061695	transferase complex, transferring phosphorus-containing groups	11	0.00017852	0.00213917	0.0016968	MCM3/CCNB1/CDK2/SOCS4/POLE3/PRIM2/PCNA/PRIM1/CCNA2/CKS2/BCCIP
CC	GO:0000792	heterochromatin	6	0.000181799	0.00213917	0.0016968	UHRF1/NCAPD3/CENPA/WDR76/INCENP/EME1
CC	GO:0005681	spliceosomal complex	9	0.000385018	0.00438424	0.00347759	DDX41/SF3B1/ALYREF/SNRPF/BUD13/NCL/TXNL4A/PPP1R8/PNN
CC	GO:0000940	condensed chromosome outer kinetochore	3	0.000500777	0.0055242	0.0043818	CCNB1/SKA1/BUB1B
CC	GO:1902554	serine/threonine protein kinase complex	6	0.000574929	0.00615	0.00487819	CCNB1/CDK2/PCNA/CCNA2/CKS2/BCCIP
CC	GO:0010369	chromocenter	3	0.000620663	0.00644395	0.00511134	CDCA8/OIP5/INCENP
CC	GO:0034399	nuclear periphery	7	0.000715536	0.0072167	0.00572429	TELO2/UHRF1/KIF4A/LMNB1/AKAP8/PCNA/NUP98
CC	GO:0000778	condensed nuclear chromosome kinetochore	3	0.000911932	0.008942	0.0070928	CCNB1/CENPA/BUB1B
CC	GO:1902911	protein kinase complex	6	0.00130164	0.0124184	0.00985027	CCNB1/CDK2/PCNA/CCNA2/CKS2/BCCIP
CC	GO:0005876	spindle microtubule	5	0.00136609	0.0126902	0.0100659	KIF18B/HAUS8/KIF4A/PRC1/SKA1
CC	GO:0005721	pericentric heterochromatin	3	0.00149034	0.0134895	0.0106999	NCAPD3/CENPA/INCENP
CC	GO:0035371	microtubule plus-end	3	0.00197939	0.0170421	0.0135178	KIF18B/SPAG5/KNSTRN
CC	GO:0043601	nuclear replisome	3	0.00197939	0.0170421	0.0135178	MCM3/PRIM2/PRIM1
CC	GO:0015030	Cajal body	5	0.00207576	0.0174463	0.0138384	NHP2/OIP5/CDK2/GEMIN4/NOLC1
CC	GO:0071005	U2-type precatalytic spliceosome	4	0.00261355	0.0214554	0.0170185	SF3B1/SNRPF/BUD13/TXNL4A
CC	GO:0005643	nuclear pore	5	0.00302283	0.0242513	0.0192362	NUP85/MAD2L1/RAN/NUP98/NUP62
CC	GO:0071011	precatalytic spliceosome	4	0.00323511	0.0253776	0.0201296	SF3B1/SNRPF/BUD13/TXNL4A
CC	GO:0071013	catalytic step 2 spliceosome	5	0.00334272	0.0256517	0.020347	DDX41/SF3B1/ALYREF/SNRPF/PNN
CC	GO:0000794	condensed nuclear chromosome	5	0.00351148	0.0263735	0.0209195	RAD51/CCNB1/CENPA/BUB1B/INCENP
CC	GO:0090734	site of DNA damage	5	0.00405444	0.029817	0.0236509	AUNIP/RAD51/RFWD3/WDR76/TIMELESS
CC	GO:0018995	host cellular component	4	0.00506092	0.0357301	0.0283411	NUP85/RAN/NUP98/NUP62
CC	GO:0043657	host cell	4	0.00506092	0.0357301	0.0283411	NUP85/RAN/NUP98/NUP62
CC	GO:1902555	endoribonuclease complex	3	0.00535396	0.035945	0.0285116	DICER1/RPP21/POP5
CC	GO:0005652	nuclear lamina	2	0.0056005	0.035945	0.0285116	LMNB1/PCNA
CC	GO:0030681	multimeric ribonuclease P complex	2	0.0056005	0.035945	0.0285116	RPP21/POP5
CC	GO:0031080	nuclear pore outer ring	2	0.0056005	0.035945	0.0285116	NUP85/NUP98
CC	GO:0072588	box H/ACA RNP complex	2	0.0056005	0.035945	0.0285116	NHP2/NOLC1
CC	GO:1990752	microtubule end	3	0.0058582	0.0369276	0.029291	KIF18B/SPAG5/KNSTRN
CC	GO:0031965	nuclear membrane	9	0.00741793	0.0459391	0.036439	LMNB2/ZNF224/NUP85/LMNB1/QSOX2/DTL/TXNL4A/NUP98/NUP62
CC	GO:0034709	methylosome	2	0.00809039	0.0468182	0.0371362	SNRPF/PRMT5
CC	GO:0042405	nuclear inclusion body	2	0.00809039	0.0468182	0.0371362	STUB1/NUP98
CC	GO:0044615	nuclear pore nuclear basket	2	0.00809039	0.0468182	0.0371362	MAD2L1/NUP98
CC	GO:0045120	pronucleus	2	0.00809039	0.0468182	0.0371362	AKAP8/CCNA2
MF	GO:0140097	catalytic activity, acting on DNA	19	6.41816e-12	2.56726e-09	2.21595e-09	MGMT/NTHL1/DICER1/MCM5/RAD54L/FEN1/DNMT1/MCM3/RAD51/UNG/MCM6/MCM4/NEIL3/RFC4/DCLRE1B/ERCC6L/POLE3/PCNA/EXO1
MF	GO:0003688	DNA replication origin binding	8	1.70612e-10	3.41225e-08	2.94531e-08	ORC1/MCM5/CDC45/MCM3/MCM6/MCM4/MCM10/CDC6
MF	GO:0004540	ribonuclease activity	10	1.25452e-06	0.000141938	0.000122515	DICER1/EXOSC5/RPP21/FEN1/EXOSC2/POP5/EXOSC9/EXOSC3/EXO1/PPP1R8
MF	GO:0004518	nuclease activity	13	1.41938e-06	0.000141938	0.000122515	NTHL1/DICER1/EXOSC5/RPP21/FEN1/EXOSC2/DCLRE1B/POP5/EXOSC9/EXOSC3/EXO1/EME1/PPP1R8
MF	GO:0003678	DNA helicase activity	8	3.0863e-06	0.000246904	0.000213117	MCM5/RAD54L/MCM3/RAD51/MCM6/MCM4/RFC4/ERCC6L
MF	GO:0016796	exonuclease activity, active with either ribo- or deoxyribonucleic acids and producing 5'-phosphomonoesters	7	5.48373e-06	0.000365582	0.000315555	EXOSC5/FEN1/EXOSC2/DCLRE1B/EXOSC9/EXOSC3/EXO1
MF	GO:0019104	DNA N-glycosylase activity	4	1.37227e-05	0.000784155	0.00067685	NTHL1/UNG/NEIL3/PCNA
MF	GO:0004386	helicase activity	10	2.19557e-05	0.00109779	0.000947563	DICER1/DDX41/MCM5/RAD54L/MCM3/RAD51/MCM6/MCM4/RFC4/ERCC6L
MF	GO:0016891	endoribonuclease activity, producing 5'-phosphomonoesters	5	4.47587e-05	0.00198927	0.00171706	DICER1/RPP21/FEN1/POP5/EXO1
MF	GO:0004527	exonuclease activity	7	6.1052e-05	0.00244208	0.0021079	EXOSC5/FEN1/EXOSC2/DCLRE1B/EXOSC9/EXOSC3/EXO1
MF	GO:0017116	single-stranded DNA helicase activity	4	7.0261e-05	0.00255495	0.00220532	MCM5/RAD51/MCM6/RFC4
MF	GO:0003697	single-stranded DNA binding	8	8.42401e-05	0.00257474	0.00222241	MCM5/CDC45/MCM3/RAD51/MCM6/MCM4/NEIL3/MCM10
MF	GO:0070182	DNA polymerase binding	4	8.69953e-05	0.00257474	0.00222241	RAD51/PCNA/FANCI/FANCD2
MF	GO:0016799	hydrolase activity, hydrolyzing N-glycosyl compounds	5	9.01159e-05	0.00257474	0.00222241	NTHL1/DNPH1/UNG/NEIL3/PCNA
MF	GO:0008017	microtubule binding	12	0.000112584	0.00300225	0.00259141	CEP350/KIF18B/KIF20A/HAUS8/SPAG5/KIF4A/PRC1/SKA1/GTSE1/DNM1L/KNSTRN/RACGAP1
MF	GO:0004519	endonuclease activity	8	0.000134411	0.00336028	0.00290045	NTHL1/DICER1/RPP21/FEN1/POP5/EXO1/EME1/PPP1R8
MF	GO:0003684	damaged DNA binding	6	0.000145923	0.00343349	0.00296364	FEN1/AUNIP/UNG/NEIL3/DCLRE1B/PCNA
MF	GO:0016893	endonuclease activity, active with either ribo- or deoxyribonucleic acids and producing 5'-phosphomonoesters	5	0.000227499	0.00505554	0.00436373	DICER1/RPP21/FEN1/POP5/EXO1
MF	GO:0016887	ATPase activity	16	0.000247338	0.00520712	0.00449457	DICER1/DDX41/ORC1/MCM5/RAD54L/KIF18B/MCM3/TRIP13/KIF20A/RAD51/ATP2B1/MCM6/MCM4/RFC4/ERCC6L/HSPA9
MF	GO:0140098	catalytic activity, acting on RNA	14	0.000270467	0.00540933	0.00466911	DICER1/DDX41/EXOSC5/RPP21/FEN1/EXOSC2/POP5/EXOSC9/MTFMT/EXOSC3/PRIM1/EXO1/PPP1R8/TRNT1
MF	GO:0000175	3'-5'-exoribonuclease activity	4	0.000815567	0.0155346	0.0134088	EXOSC5/EXOSC2/EXOSC9/EXOSC3
MF	GO:0016896	exoribonuclease activity, producing 5'-phosphomonoesters	4	0.00100947	0.0182634	0.0157642	EXOSC5/EXOSC2/EXOSC9/EXOSC3
MF	GO:0016888	endodeoxyribonuclease activity, producing 5'-phosphomonoesters	3	0.00105014	0.0182634	0.0157642	DICER1/FEN1/EXO1
MF	GO:0004532	exoribonuclease activity	4	0.00123366	0.018645	0.0160936	EXOSC5/EXOSC2/EXOSC9/EXOSC3
MF	GO:0019894	kinesin binding	4	0.00123366	0.018645	0.0160936	KIF18B/PRC1/KLC2/NUP62
MF	GO:0004521	endoribonuclease activity	5	0.00130515	0.018645	0.0160936	DICER1/RPP21/FEN1/POP5/EXO1
MF	GO:0051536	iron-sulfur cluster binding	5	0.00130515	0.018645	0.0160936	NTHL1/KIF4A/IREB2/PRIM2/FXN
MF	GO:0051540	metal cluster binding	5	0.00130515	0.018645	0.0160936	NTHL1/KIF4A/IREB2/PRIM2/FXN
MF	GO:0003756	protein disulfide isomerase activity	3	0.00146998	0.0189675	0.0163719	QSOX2/PDIA4/CRELD2
MF	GO:0008409	5'-3' exonuclease activity	3	0.00146998	0.0189675	0.0163719	FEN1/DCLRE1B/EXO1
MF	GO:0016864	intramolecular oxidoreductase activity, transposing S-S bonds	3	0.00146998	0.0189675	0.0163719	QSOX2/PDIA4/CRELD2
MF	GO:0015631	tubulin binding	12	0.00182462	0.0228078	0.0196867	CEP350/KIF18B/KIF20A/HAUS8/SPAG5/KIF4A/PRC1/SKA1/GTSE1/DNM1L/KNSTRN/RACGAP1
MF	GO:0004529	exodeoxyribonuclease activity	3	0.00227456	0.0261384	0.0225616	FEN1/DCLRE1B/EXO1
MF	GO:0016895	exodeoxyribonuclease activity, producing 5'-phosphomonoesters	3	0.00227456	0.0261384	0.0225616	FEN1/DCLRE1B/EXO1
MF	GO:0003725	double-stranded RNA binding	5	0.00228711	0.0261384	0.0225616	DICER1/YRDC/ELAVL1/ILF3/TUBA1B
MF	GO:0016829	lyase activity	8	0.00255784	0.0284204	0.0245313	NTHL1/NEIL3/PPCDC/IREB2/MOCOS/PAICS/ODC1/ENO1
MF	GO:0008327	methyl-CpG binding	3	0.00293669	0.0309126	0.0266824	UHRF1/CHTOP/PRMT5
MF	GO:0035925	mRNA 3'-UTR AU-rich region binding	3	0.00293669	0.0309126	0.0266824	ELAVL1/ILF3/EXOSC9
MF	GO:0008094	DNA-dependent ATPase activity	4	0.00334784	0.0343368	0.0296381	RAD54L/RAD51/RFC4/ERCC6L
MF	GO:0008408	3'-5' exonuclease activity	4	0.00440071	0.0440071	0.0379851	EXOSC5/EXOSC2/EXOSC9/EXOSC3
MF	GO:0017056	structural constituent of nuclear pore	3	0.00458735	0.0447546	0.0386303	NUP85/NUP98/NUP62

## Sheet: Table S9
Table S8: Prognostic analysis of 249 DEGs among three DNA methylation modification patterns via univariate Cox regression model
Gene	HR	Lower 95%CI	Upper 95%CI	P-value	FDR
MGMT	0.768	0.581	1.014	0.0624827	0.0737355
NHP2	0.508	0.364	0.708	6.4294e-05	0.000485127
C16orf13	0.708	0.551	0.91	0.00697385	0.0110604
NTHL1	0.58	0.429	0.785	0.000411644	0.00143183
TELO2	0.569	0.424	0.762	0.000158813	0.00076047
DNPH1	0.44	0.314	0.616	1.7068e-06	5.00396e-05
EIF3G	1.011	0.566	1.806	0.970543	0.970543
NMRAL1	0.574	0.442	0.745	2.9012e-05	0.00028896
ZNF638	1.55	1.156	2.078	0.00337447	0.00671169
RASEF	1.347	1.044	1.739	0.0219021	0.0294791
DICER1	1.601	1.193	2.149	0.00172813	0.00417771
USE1	0.611	0.476	0.786	0.000119973	0.000678936
JMJD1C	1.563	1.15	2.124	0.00436158	0.00798554
CDCA5	0.551	0.405	0.748	0.000134892	0.000722365
STUB1	0.939	0.724	1.217	0.632986	0.638111
DDX41	0.656	0.509	0.846	0.00115293	0.00293251
EXOSC5	0.673	0.515	0.879	0.00366379	0.00701756
NDUFB10	0.878	0.645	1.197	0.411487	0.419919
ORC1	0.418	0.267	0.655	0.00013635	0.000722365
WDR74	0.723	0.544	0.962	0.0261448	0.0344447
NHP2P2	0.571	0.434	0.751	6.08935e-05	0.000473828
LMNB2	0.607	0.469	0.785	0.000145712	0.000740453
SCARB2	1.305	0.96	1.774	0.0893725	0.101615
CENPM	0.462	0.346	0.615	1.34908e-07	1.41886e-05
MIIP	0.657	0.465	0.929	0.0175466	0.0244137
PNPLA8	1.68	1.287	2.193	0.00013588	0.000722365
ETFB	0.606	0.454	0.808	0.000646054	0.00187534
MECR	0.613	0.463	0.812	0.000655505	0.0018761
GPX4	0.8	0.619	1.035	0.0892457	0.101615
CCDC167	0.601	0.422	0.856	0.00483136	0.00870065
MRPL55	0.676	0.521	0.877	0.00320446	0.00643476
TMEM260	0.851	0.661	1.096	0.212248	0.22394
MCM5	0.454	0.326	0.634	3.33648e-06	6.39063e-05
ATP5SL	0.578	0.42	0.797	0.000824117	0.00223049
SECISBP2L	1.681	1.254	2.254	0.000517553	0.00161089
RPP21	0.684	0.533	0.878	0.0028936	0.00600422
CEP350	1.429	1.111	1.839	0.00545433	0.00930059
ZNF224	1.434	1.067	1.926	0.0167961	0.0238984
SF3B1	1.228	0.955	1.577	0.109164	0.121348
B3GAT3	1.259	0.864	1.835	0.230335	0.24135
TEX264	0.514	0.381	0.692	1.20203e-05	0.000167915
RAD54L	0.737	0.571	0.952	0.019345	0.0267605
SCAMP3	0.693	0.54	0.89	0.00402472	0.00756054
COMMD5	0.819	0.636	1.055	0.12236	0.134813
CYB5RL	0.704	0.532	0.931	0.0137819	0.0198364
FEN1	0.616	0.473	0.802	0.000322804	0.00121785
TACC3	0.49	0.348	0.691	4.50663e-05	0.000400769
CDC45	0.6	0.452	0.796	0.000396348	0.00141958
ALDH4A1	0.738	0.57	0.956	0.0215139	0.0291139
NPRL3	0.482	0.348	0.669	1.28128e-05	0.000167915
ARMC6	0.525	0.375	0.735	0.000176	0.000811555
CHAF1A	0.464	0.347	0.62	2.03336e-07	1.41886e-05
C1orf122	0.9	0.689	1.174	0.436166	0.443287
DNMT1	0.641	0.481	0.856	0.00254086	0.00540746
AUNIP	0.586	0.435	0.79	0.000446699	0.00148304
KIF18B	0.655	0.494	0.867	0.00312598	0.0063282
CDCA8	0.515	0.318	0.832	0.00666577	0.010704
GINS3	0.549	0.403	0.75	0.000157652	0.00076047
MCM3	0.782	0.599	1.021	0.0711453	0.0835621
TRIP13	0.586	0.419	0.821	0.00185909	0.00436711
H2AFZ	0.581	0.437	0.772	0.000186184	0.000832725
KIF20A	0.662	0.515	0.851	0.00128978	0.00321155
UHRF1	0.637	0.486	0.836	0.00112586	0.00292019
ALYREF	0.555	0.361	0.853	0.00721404	0.0112975
HAUS8	0.526	0.385	0.719	5.74781e-05	0.000461679
RAD51	0.534	0.38	0.749	0.000283065	0.00111878
NCAPH	0.584	0.436	0.781	0.00029537	0.00114918
TICRR	0.552	0.393	0.775	0.000598487	0.00181736
UNG	0.664	0.514	0.859	0.00179335	0.00429369
CCNB1	0.541	0.412	0.711	1.08069e-05	0.000167915
MND1	0.624	0.486	0.801	0.000215661	0.000910163
FOXM1	0.626	0.472	0.831	0.00116101	0.00293251
PPTC7	1.267	0.906	1.772	0.16691	0.17914
YRDC	0.741	0.553	0.993	0.045081	0.0550254
ELAVL1	0.572	0.398	0.822	0.0025337	0.00540746
ATP2B1	1.321	1.009	1.728	0.0426457	0.0525682
ZWINT	0.843	0.656	1.082	0.178694	0.190149
RFWD3	0.7	0.521	0.94	0.0175504	0.0244137
NAF1	0.66	0.509	0.857	0.00182596	0.00433013
ILF3	0.707	0.544	0.918	0.00920941	0.0139141
SPAG5	0.59	0.44	0.792	0.000425523	0.00143183
MCM6	0.55	0.415	0.729	3.29545e-05	0.000303914
SPC25	0.583	0.453	0.749	2.50353e-05	0.000259741
NCAPD3	0.534	0.391	0.728	7.58351e-05	0.000539513
CDCA4	0.536	0.379	0.758	0.000424761	0.00143183
CENPN	0.68	0.526	0.878	0.00306464	0.00627353
SNRPF	0.404	0.057	2.883	0.366416	0.377015
FANCA	0.588	0.447	0.774	0.000153222	0.00076047
RRP1B	0.583	0.393	0.865	0.00729716	0.0113562
TUBA1B	0.606	0.47	0.781	0.000112054	0.000678936
MCM4	0.643	0.448	0.925	0.017137	0.024108
NUP85	0.569	0.442	0.731	1.04348e-05	0.000167915
OIP5	0.57	0.428	0.759	0.000116473	0.000678936
PSMC3IP	0.587	0.438	0.789	0.000399078	0.00141958
DHFR	0.576	0.42	0.79	0.000630037	0.00187534
EXOSC2	0.584	0.389	0.877	0.00959006	0.0143851
NEIL3	0.747	0.578	0.965	0.0257935	0.0341627
SLBP	0.754	0.491	1.159	0.198509	0.210335
KIF4A	0.545	0.379	0.784	0.0010492	0.00275001
PSMD9	0.584	0.431	0.79	0.000494315	0.00156709
MCM10	0.722	0.518	1.007	0.0549333	0.0654469
CDC25A	0.567	0.436	0.737	2.2216e-05	0.000251445
CHEK2	0.501	0.354	0.708	9.26544e-05	0.00060713
CHTOP	0.712	0.525	0.965	0.0286317	0.0371317
TUBA1C	0.604	0.469	0.778	9.25453e-05	0.00060713
PRMT5	0.678	0.512	0.898	0.00662906	0.010704
CDK2	0.456	0.282	0.738	0.00137595	0.0033922
GTPBP3	0.73	0.541	0.986	0.0403245	0.050204
MTFR2	0.68	0.529	0.873	0.00247403	0.00540746
PRC1	0.793	0.593	1.06	0.116679	0.129125
RFC4	0.523	0.371	0.737	0.000213286	0.000910163
CENPA	0.608	0.468	0.789	0.000187279	0.000832725
RP5-935K16.1	0.671	0.514	0.877	0.00342323	0.00671169
WDR76	0.439	0.261	0.741	0.00204495	0.0046715
KLC2	1.603	1.003	2.56	0.0483164	0.0578403
SKA1	0.591	0.454	0.769	8.86628e-05	0.00060713
SAAL1	0.6	0.467	0.772	6.83778e-05	0.000500767
LMNB1	0.45	0.328	0.618	7.84314e-07	3.2549e-05
BUB1B	0.686	0.528	0.892	0.00483229	0.00870065
RRM2	1.03	0.707	1.502	0.876944	0.88048
GEMIN4	0.461	0.335	0.633	1.80866e-06	5.00396e-05
RQCD1	0.328	0.183	0.586	0.000168765	0.000792877
TIPIN	0.566	0.377	0.85	0.00607137	0.00994587
GTSE1	0.573	0.445	0.738	1.585e-05	0.000197333
TFDP1	0.7	0.533	0.919	0.0101844	0.0151151
SOCS4	1.344	0.917	1.97	0.129151	0.140431
HNRNPL	0.244	0.034	1.738	0.158949	0.17208
DOT1L	0.644	0.473	0.877	0.00517821	0.00920981
EP300-AS1	0.497	0.308	0.804	0.00434011	0.00798554
CLSPN	0.69	0.529	0.901	0.00634521	0.0103265
TMTC3	0.815	0.626	1.061	0.128761	0.140431
BCLAF1	0.574	0.34	0.968	0.0374956	0.0473929
CEP85	0.599	0.446	0.805	0.000666226	0.00188512
BUD13	0.625	0.437	0.895	0.0101982	0.0151151
BUB3	0.679	0.517	0.893	0.00558463	0.00939576
SLIRP	0.781	0.583	1.047	0.0980569	0.11048
DEPDC1B	0.61	0.442	0.84	0.00249086	0.00540746
DCLRE1B	0.638	0.488	0.833	0.00095908	0.00256786
OGFOD1	0.758	0.589	0.976	0.0316682	0.0406463
FAR1	0.743	0.577	0.955	0.0205644	0.0281348
CDC23	0.666	0.5	0.887	0.00546525	0.00930059
HJURP	0.674	0.503	0.901	0.00785398	0.0121468
PBX1	1.174	0.903	1.527	0.230688	0.24135
MIS18A	0.546	0.424	0.702	2.39024e-06	5.41063e-05
SLC35B1	0.593	0.441	0.798	0.000549245	0.00168842
POP5	0.636	0.495	0.816	0.000384775	0.00140896
CDC6	0.669	0.488	0.918	0.0126221	0.0184876
QSOX2	0.631	0.461	0.863	0.00390601	0.0074244
C9orf41	0.756	0.576	0.993	0.0441696	0.0541785
PPCDC	0.678	0.528	0.873	0.00251791	0.00540746
EXOSC9	0.704	0.547	0.907	0.00670611	0.010704
MTFMT	0.558	0.399	0.78	0.000647709	0.00187534
LIN54	0.578	0.45	0.743	1.80906e-05	0.000214503
TIMELESS	0.467	0.35	0.623	2.27929e-07	1.41886e-05
AKAP8	0.637	0.496	0.818	0.000415699	0.00143183
COA7	0.504	0.379	0.669	2.25839e-06	5.41063e-05
INCENP	0.49	0.295	0.814	0.00586263	0.00966751
APITD1	0.591	0.448	0.781	0.000213051	0.000910163
CASP2	0.658	0.474	0.915	0.0129369	0.0187284
IREB2	1.671	1.182	2.362	0.00363799	0.00701756
C1QBP	0.818	0.631	1.06	0.129145	0.140431
TMOD3	1.324	1.032	1.699	0.0274757	0.0358191
CENPH	0.635	0.488	0.827	0.000737925	0.00204159
DNM1L	0.77	0.596	0.995	0.0458437	0.0556834
WHSC1	0.584	0.455	0.75	2.44244e-05	0.000259741
EXOSC3	0.719	0.49	1.054	0.0905104	0.102441
ERCC6L	0.581	0.429	0.788	0.000472773	0.00154896
POLE3	0.582	0.436	0.778	0.000251618	0.0010271
KNSTRN	0.752	0.578	0.977	0.0331261	0.0422995
ODF2	0.66	0.417	1.042	0.0745379	0.0864902
PRIM2	0.768	0.585	1.008	0.0568013	0.0673501
ACACA	0.612	0.477	0.786	0.000118073	0.000678936
VPRBP	0.596	0.449	0.79	0.000319594	0.00121785
MKI67	0.514	0.365	0.725	0.000145664	0.000740453
VCPKMT	1.238	0.957	1.602	0.104117	0.11678
BCL2L2-PABPN1	0.628	0.439	0.898	0.0108775	0.0160266
TCF19	0.737	0.573	0.947	0.0169895	0.0240363
PCNA	0.632	0.485	0.822	0.00063454	0.00187534
STIL	0.543	0.413	0.714	1.27684e-05	0.000167915
PRIM1	0.442	0.323	0.603	2.8568e-07	1.42269e-05
NCL	0.694	0.51	0.945	0.0202531	0.027862
LARP4	0.674	0.482	0.943	0.0214127	0.0291139
DTL	0.677	0.518	0.883	0.00403836	0.00756054
G3BP2	0.624	0.447	0.87	0.00546484	0.00930059
SAFB2	0.522	0.348	0.784	0.0017178	0.00417771
COQ3	0.524	0.399	0.687	2.86179e-06	5.93821e-05
CSTF2	0.649	0.431	0.978	0.03891	0.0489323
EXO1	0.533	0.374	0.759	0.000497188	0.00156709
ANP32B	0.735	0.565	0.958	0.0226484	0.0303197
COQ7	0.665	0.513	0.863	0.00217943	0.00493343
LOC101927746	0.564	0.414	0.767	0.000267812	0.00107557
KIAA1468	0.478	0.296	0.773	0.00258539	0.00545561
GCN1L1	0.64	0.489	0.838	0.00116594	0.00293251
PASK	0.549	0.426	0.708	3.60525e-06	6.41219e-05
FXN	0.672	0.521	0.867	0.00224325	0.00503216
CLCN7	1.362	0.963	1.925	0.0802614	0.0920972
EME1	0.641	0.46	0.894	0.00869782	0.0133689
CCDC138	0.701	0.546	0.9	0.00527462	0.00930059
DUSP7	0.776	0.603	0.998	0.0482546	0.0578403
RACGAP1	0.744	0.572	0.967	0.0268179	0.0351456
ARHGEF39	0.569	0.36	0.899	0.0157109	0.0224828
TXNL4A	0.605	0.469	0.78	0.000106197	0.000661078
PDIA4	0.325	0.046	2.314	0.261528	0.271335
MAD2L1	0.663	0.502	0.875	0.00364019	0.00701756
SHQ1	0.51	0.396	0.657	1.93762e-07	1.41886e-05
CCNA2	0.488	0.364	0.655	1.72007e-06	5.00396e-05
FAM72A	0.768	0.524	1.125	0.174806	0.18681
RAN	0.687	0.531	0.889	0.00425009	0.00789755
RPS6KB1	0.675	0.507	0.899	0.00713396	0.0112428
CKS2	0.304	0.043	2.164	0.23428	0.244082
CRELD2	0.775	0.603	0.996	0.046308	0.0559743
LOC100996643	0.838	0.554	1.267	0.40095	0.41085
FANCI	0.605	0.424	0.861	0.00533987	0.00930059
LIN7C	1.157	0.854	1.568	0.346943	0.35846
CCDC85C	0.772	0.578	1.031	0.0794937	0.0916385
SET	0.777	0.589	1.025	0.0746803	0.0864902
PPP1R8	0.594	0.461	0.764	4.96253e-05	0.000426093
MOCOS	0.466	0.271	0.799	0.00548597	0.00930059
GOLT1B	0.76	0.583	0.99	0.0421141	0.0521712
MELK	0.598	0.444	0.806	0.000737342	0.00204159
MICB	0.577	0.438	0.761	9.55022e-05	0.000609745
E2F8	0.645	0.5	0.833	0.000755689	0.00206776
RP11-498C9.15	0.516	0.374	0.711	5.39464e-05	0.000447755
FANCD2	0.665	0.483	0.917	0.0128233	0.0186726
LSM12	0.499	0.305	0.817	0.00574724	0.00960445
C1orf174	0.561	0.427	0.736	3.19859e-05	0.000303914
STT3A	0.765	0.524	1.115	0.163422	0.176157
PNP	0.809	0.627	1.045	0.105277	0.117551
NUP98	0.68	0.517	0.894	0.00583231	0.00966751
TRNT1	0.675	0.512	0.891	0.00549071	0.00930059
LOC101928676	0.511	0.33	0.792	0.00269337	0.00563571
BCCIP	0.655	0.454	0.945	0.0235318	0.0313338
PNRC1	1.154	0.8	1.665	0.444716	0.450139
ORC6	0.634	0.468	0.86	0.00340256	0.00671169
GMPS	0.621	0.434	0.888	0.00905147	0.0138271
PAICS	0.633	0.472	0.85	0.00236361	0.00525482
CNGA1	1.358	1.028	1.794	0.03099	0.0399819
CNOT10	0.533	0.377	0.754	0.000375903	0.00139701
PSME3	0.552	0.402	0.757	0.000225333	0.000935132
PNN	0.774	0.583	1.026	0.0745658	0.0864902
NUP62	0.66	0.501	0.869	0.00307378	0.00627353
NOLC1	0.544	0.344	0.86	0.00922019	0.0139141
SHCBP1	0.57	0.415	0.781	0.000480153	0.0015527
HMGB3P1	0.598	0.431	0.828	0.00199741	0.00460513
HSPA9	0.529	0.363	0.773	0.000978092	0.0025909
RBM14	0.545	0.358	0.832	0.00485699	0.00870065
ODC1	0.63	0.471	0.843	0.00188665	0.00439043
ENO1	0.742	0.563	0.978	0.0341111	0.0433351
FAM216A	0.77	0.599	0.988	0.0400735	0.0501423
